# Supplementary material for: Assessment of surface roughness and blood rheology on local coronary haemodynamics: a multi-scale computational fluid dynamics study
Source: J R Soc Interface. 2020 Aug 12;17(169):20200327. doi: 10.1098/rsif.2020.0327 (PMC7482556; doi:10.1098/rsif.2020.0327)
Supplement: CAD File of rough segment [file rsif20200327supp2.zip]

Archive with 1 entries (1 files):
- rsif20200327supp2.igs
