# Supplementary material for: Assessment of surface roughness and blood rheology on local coronary haemodynamics: a multi-scale computational fluid dynamics study
Source: J R Soc Interface. 2020 Aug 12;17(169):20200327. doi: 10.1098/rsif.2020.0327 (PMC7482556; doi:10.1098/rsif.2020.0327)
Supplement: CAD File of rough segment [file rsif20200327supp2.zip › rsif20200327supp2.igs]

DesignModeler IGES Output Version 5.3                                   S      1
1H,,1H;,1H3,31H3.5mm - Advanced From Ansys.igs,27HBy Siemens PLM IncorpoG      1
rated,26HXPlus GENERIC/IGES 21.0.47,32,38, 6,308,15,1H3,1.000,6,1HM,1,  G      2
1.000,15H20190904.181845,1.0e-08,0.00,5Hdavid,1H ,11,0,15H20190904.18184G      3
5;                                                                      G      4
     128       1       0       1       0       0       0       000010001D      1
     128       1       0      13       0       0       0               0D      2
     126      14       0       1       0       0       0       000010001D      3
     126       1       0     100       0       0       0               0D      4
     502     114       0       1       0       0       0       000010001D      5
     502       1       0       6       1       0       0               0D      6
     126     120       0       1       0       0       0       000010001D      7
     126       1       0       4       0       0       0               0D      8
     126     124       0       1       0       0       0       000010001D      9
     126       1       0       5       0       0       0               0D     10
     126     129       0       1       0       0       0       000010001D     11
     126       1       0       4       0       0       0               0D     12
     110     133       0       1       0       0       0       000010001D     13
     110       1       0       2       0       0       0               0D     14
     110     135       0       1       0       0       0       000010001D     15
     110       1       0       2       0       0       0               0D     16
     126     137       0       1       0       0       0       000010001D     17
     126       1       0      98       0       0       0               0D     18
     110     235       0       1       0       0       0       000010001D     19
     110       1       0       2       0       0       0               0D     20
     126     237       0       1       0       0       0       000010001D     21
     126       1       0       4       0       0       0               0D     22
     110     241       0       1       0       0       0       000010001D     23
     110       1       0       2       0       0       0               0D     24
     110     243       0       1       0       0       0       000010001D     25
     110       1       0       2       0       0       0               0D     26
     110     245       0       1       0       0       0       000010001D     27
     110       1       0       2       0       0       0               0D     28
     126     247       0       1       0       0       0       000010001D     29
     126       1       0       6       0       0       0               0D     30
     126     253       0       1       0       0       0       000010001D     31
     126       1       0       7       0       0       0               0D     32
     126     260       0       1       0       0       0       000010001D     33
     126       1       0       6       0       0       0               0D     34
     126     266       0       1       0       0       0       000010001D     35
     126       1       0       7       0       0       0               0D     36
     504     273       0       1       0       0       0       000010001D     37
     504       1       0       3       1       0       0               0D     38
     508     276       0       1       0       0       0       000010001D     39
     508       1       0       1       1       0       0               0D     40
     510     277       0       1       0       0       0       000010001D     41
     510       1       0       1       1       0       0               0D     42
     128     278       0       1       0       0       0       000010001D     43
     128       1       0    6933       0       0       0               0D     44
     508    7211       0       1       0       0       0       000010001D     45
     508       1       0       1       1       0       0               0D     46
     510    7212       0       1       0       0       0       000010001D     47
     510       1       0       1       1       0       0               0D     48
     128    7213       0       1       0       0       0       000010001D     49
     128       1       0      16       0       0       0               0D     50
     508    7229       0       1       0       0       0       000010001D     51
     508       1       0       1       1       0       0               0D     52
     510    7230       0       1       0       0       0       000010001D     53
     510       1       0       1       1       0       0               0D     54
     128    7231       0       1       0       0       0       000010001D     55
     128       1       0      13       0       0       0               0D     56
     508    7244       0       1       0       0       0       000010001D     57
     508       1       0       1       1       0       0               0D     58
     510    7245       0       1       0       0       0       000010001D     59
     510       1       0       1       1       0       0               0D     60
     128    7246       0       1       0       0       0       000010001D     61
     128       1       0      25       0       0       0               0D     62
     508    7271       0       1       0       0       0       000010001D     63
     508       1       0       1       1       0       0               0D     64
     510    7272       0       1       0       0       0       000010001D     65
     510       1       0       1       1       0       0               0D     66
     128    7273       0       1       0       0       0       000010001D     67
     128       1       0      11       0       0       0               0D     68
     508    7284       0       1       0       0       0       000010001D     69
     508       1       0       1       1       0       0               0D     70
     510    7285       0       1       0       0       0       000010001D     71
     510       1       0       1       1       0       0               0D     72
     128    7286       0       1       0       0       0       000010001D     73
     128       1       0      10       0       0       0               0D     74
     508    7296       0       1       0       0       0       000010001D     75
     508       1       0       1       1       0       0               0D     76
     510    7297       0       1       0       0       0       000010001D     77
     510       1       0       1       1       0       0               0D     78
     128    7298       0       1       0       0       0       000010001D     79
     128       1       0      25       0       0       0               0D     80
     508    7323       0       1       0       0       0       000010001D     81
     508       1       0       1       1       0       0               0D     82
     510    7324       0       1       0       0       0       000010001D     83
     510       1       0       1       1       0       0               0D     84
     514    7325       0       1       0       0       0       000010001D     85
     514       1       0       1       1       0       0               0D     86
     186    7326       0       1       0       0       0       000000001D     87
     186       1       0       1       0       0       0               0D     88
     128    7327       0       1       0       0       0       000010001D     89
     128       1       0      54       0       0       0               0D     90
     126    7381       0       1       0       0       0       000010001D     91
     126       1       0       6       0       0       0               0D     92
     502    7387       0       1       0       0       0       000010001D     93
     502       1       0       3       1       0       0               0D     94
     126    7390       0       1       0       0       0       000010001D     95
     126       1       0       7       0       0       0               0D     96
     126    7397       0       1       0       0       0       000010001D     97
     126       1       0     100       0       0       0               0D     98
     110    7497       0       1       0       0       0       000010001D     99
     110       1       0       2       0       0       0               0D    100
     110    7499       0       1       0       0       0       000010001D    101
     110       1       0       2       0       0       0               0D    102
     126    7501       0       1       0       0       0       000010001D    103
     126       1       0      98       0       0       0               0D    104
     504    7599       0       1       0       0       0       000010001D    105
     504       1       0       2       1       0       0               0D    106
     508    7601       0       1       0       0       0       000010001D    107
     508       1       0       1       1       0       0               0D    108
     510    7602       0       1       0       0       0       000010001D    109
     510       1       0       1       1       0       0               0D    110
     128    7603       0       1       0       0       0       000010001D    111
     128       1       0      25       0       0       0               0D    112
     508    7628       0       1       0       0       0       000010001D    113
     508       1       0       1       1       0       0               0D    114
     510    7629       0       1       0       0       0       000010001D    115
     510       1       0       1       1       0       0               0D    116
     128    7630       0       1       0       0       0       000010001D    117
     128       1       0      55       0       0       0               0D    118
     508    7685       0       1       0       0       0       000010001D    119
     508       1       0       1       1       0       0               0D    120
     510    7686       0       1       0       0       0       000010001D    121
     510       1       0       1       1       0       0               0D    122
     128    7687       0       1       0       0       0       000010001D    123
     128       1       0    6933       0       0       0               0D    124
     508   14620       0       1       0       0       0       000010001D    125
     508       1       0       1       1       0       0               0D    126
     510   14621       0       1       0       0       0       000010001D    127
     510       1       0       1       1       0       0               0D    128
     514   14622       0       1       0       0       0       000010001D    129
     514       1       0       1       1       0       0               0D    130
     186   14623       0       1       0       0       0       000000001D    131
     186       1       0       1       0       0       0               0D    132
128,3,3,3,3,0,0,1,0,0,0.,0.,0.,0.,1.,1.,1.,1.,0.,0.,0.,0.,1.,1.,       1P      1
1.,1.,1.,1.,1.,1.,1.,1.,1.,1.,1.,1.,1.,1.,1.,1.,1.,1.,                 1P      2
0.000515937165,-0.002253276493,0.0008,0.000171979055,                  1P      3
-0.002253276493,0.0008,-0.000171979055,-0.002253276493,0.0008,         1P      4
-0.000515937165,-0.002253276493,0.0008,0.000515937165,                 1P      5
-0.002069064795,0.0008,0.000171979055,-0.002069064795,0.0008,          1P      6
-0.000171979055,-0.002069064795,0.0008,-0.000515937165,                1P      7
-0.002069064795,0.0008,0.000515937165,-0.001884853098,0.0008,          1P      8
0.000171979055,-0.001884853098,0.0008,-0.000171979055,                 1P      9
-0.001884853098,0.0008,-0.000515937165,-0.001884853098,0.0008,         1P     10
0.000515937165,-0.0017006414,0.0008,0.000171979055,                    1P     11
-0.0017006414,0.0008,-0.000171979055,-0.0017006414,0.0008,             1P     12
-0.000515937165,-0.0017006414,0.0008,0.,1.,0.,1.;                      1P     13
126,113,3,0,0,1,0,0.,0.,0.,0.,0.0050375,0.010075,0.0151125,            3P     14
0.02015,0.0251875,0.030225,0.0403,0.050375,0.06045,0.070525,           3P     15
0.0806,0.0892625,0.097925,0.1065875,0.11525,0.1239125,0.132575,        3P     16
0.1412375,0.1499,0.1585625,0.167225,0.1758875,0.18455,0.1932125,       3P     17
0.201875,0.20620625,0.2105375,0.21486875,0.2192,0.227825,              3P     18
0.23645,0.2537,0.262325,0.27095,0.279575,0.2882,0.296825,              3P     19
0.30545,0.314075,0.3227,0.331325,0.33995,0.348575,0.3572,              3P     20
0.36609375,0.3749875,0.38388125,0.392775,0.40166875,0.4105625,         3P     21
0.42835,0.43724375,0.4461375,0.45503125,0.463925,0.47281875,           3P     22
0.4817125,0.49060625,0.4995,0.50795,0.5164,0.52485,0.5333,             3P     23
0.5502,0.5671,0.584,0.59245,0.6009,0.60935,0.6178,0.62625,             3P     24
0.6347,0.64285625,0.6510125,0.65916875,0.667325,0.67548125,            3P     25
0.6836375,0.69995,0.70810625,0.7162625,0.72441875,0.732575,            3P     26
0.74073125,0.7488875,0.75704375,0.7652,0.77333125,0.7814625,           3P     27
0.78959375,0.797725,0.8139875,0.83025,0.83838125,0.8465125,            3P     28
0.85464375,0.862775,0.87090625,0.8790375,0.88716875,0.8953,            3P     29
0.90184375,0.9083875,0.91493125,0.921475,0.9345625,0.94765,            3P     30
0.9607375,0.973825,0.9869125,1.,1.,1.,1.,1.,1.,1.,1.,1.,1.,1.,         3P     31
1.,1.,1.,1.,1.,1.,1.,1.,1.,1.,1.,1.,1.,1.,1.,1.,1.,1.,1.,1.,1.,        3P     32
1.,1.,1.,1.,1.,1.,1.,1.,1.,1.,1.,1.,1.,1.,1.,1.,1.,1.,1.,1.,1.,        3P     33
1.,1.,1.,1.,1.,1.,1.,1.,1.,1.,1.,1.,1.,1.,1.,1.,1.,1.,1.,1.,1.,        3P     34
1.,1.,1.,1.,1.,1.,1.,1.,1.,1.,1.,1.,1.,1.,1.,1.,1.,1.,1.,1.,1.,        3P     35
1.,1.,1.,1.,1.,1.,1.,1.,1.,1.,1.,1.,1.,1.,1.,1.,1.,1.,1.,1.,1.,        3P     36
1.,1.,0.000396526148,-0.001704484384,0.0008,0.000395422796,            3P     37
-0.001705365582,0.0008,0.000390627596,-0.001703812823,0.0008,          3P     38
0.000389136388,-0.001703931139,0.0008,0.000384753169,                  3P     39
-0.001707315805,0.0008,0.000381689752,-0.001709097285,0.0008,          3P     40
0.000377532252,-0.001711106455,0.0008,0.000371954648,                  3P     41
-0.001706672449,0.0008,0.000365903227,-0.001712696829,0.0008,          3P     42
0.000357905247,-0.001712801687,0.0008,0.000350255438,                  3P     43
-0.001715212607,0.0008,0.000342244119,-0.001716593637,0.0008,          3P     44
0.000334232423,-0.001717116625,0.0008,0.000326689468,                  3P     45
-0.001718235681,0.0008,0.000320741995,-0.001723683534,0.0008,          3P     46
0.000313133455,-0.001721776004,0.0008,0.00030607553,                   3P     47
-0.001723206333,0.0008,0.000299094806,-0.001724840586,0.0008,          3P     48
0.000292508194,-0.001727995661,0.0008,0.000285112102,                  3P     49
-0.00172855681,0.0008,0.000278206968,-0.001727929385,0.0008,           3P     50
0.000270437368,-0.001727518642,0.0008,0.000264724664,                  3P     51
-0.001731421171,0.0008,0.000257405431,-0.001734540271,0.0008,          3P     52
0.000250751337,-0.001730662509,0.0008,0.000243786715,                  3P     53
-0.001729169985,0.0008,0.000238083365,-0.001732727625,0.0008,          3P     54
0.000232855465,-0.001731478068,0.0008,0.000230118578,                  3P     55
-0.001733735525,0.0008,0.00022702021,-0.001735812272,0.0008,           3P     56
0.000222209712,-0.001735264679,0.0008,0.000216208342,                  3P     57
-0.0017344798,0.0008,0.000206555473,-0.001737116224,0.0008,            3P     58
0.000197722948,-0.001740015184,0.0008,0.000188158645,                  3P     59
-0.001742154471,0.0008,0.000181035224,-0.001741307891,0.0008,          3P     60
0.000173626133,-0.001738927828,0.0008,0.000166948758,                  3P     61
-0.001742752826,0.0008,0.000160550983,-0.001744406366,0.0008,          3P     62
0.000153800586,-0.001737678602,0.0008,0.000146858335,                  3P     63
-0.001741433876,0.0008,0.000140883078,-0.00174479874,0.0008,           3P     64
0.000133061827,-0.001744677897,0.0008,0.000126396836,                  3P     65
-0.00174445683,0.0008,0.000118609338,-0.001742570491,0.0008,           3P     66
0.000111979872,-0.001746566738,0.0008,0.000109309949,                  3P     67
-0.001753972972,0.0008,0.00009856307,-0.001749676688,0.0008,           3P     68
0.00009386143,-0.001747019007,0.0008,0.000085290685,                   3P     69
-0.001748249556,0.0008,0.000078440787,-0.001748145397,0.0008,          3P     70
0.000068431328,-0.001751403248,0.0008,0.000058841063,                  3P     71
-0.001749513228,0.0008,0.000049083757,-0.001749670566,0.0008,          3P     72
0.000041672955,-0.001750667698,0.0008,0.000034475297,                  3P     73
-0.001749537243,0.0008,0.000026895996,-0.001748326621,0.0008,          3P     74
0.000020621903,-0.00175420747,0.0008,0.000013504612,                   3P     75
-0.001753582697,0.0008,0.000007365516,-0.001748600783,0.0008,          3P     76
0.000000127723,-0.001749530385,0.0008,-0.000006972788,                 3P     77
-0.001748484014,0.0008,-0.000013272003,-0.001744863858,0.0008,         3P     78
-0.000020521594,-0.001747610101,0.0008,-0.000029558969,                3P     79
-0.001742920016,0.0008,-0.000040899641,-0.001746227382,0.0008,         3P     80
-0.000054318699,-0.001750498635,0.0008,-0.000066107886,                3P     81
-0.00174913757,0.0008,-0.00007510676,-0.001746471955,0.0008,           3P     82
-0.000081817863,-0.001753189342,0.0008,-0.000087431986,                3P     83
-0.001747482592,0.0008,-0.000094208772,-0.001745031787,0.0008,         3P     84
-0.000100934257,-0.001750715006,0.0008,-0.000107680351,                3P     85
-0.001748251553,0.0008,-0.00011279268,-0.001743332084,0.0008,          3P     86
-0.000120463145,-0.001746808546,0.0008,-0.000126535236,                3P     87
-0.001743621724,0.0008,-0.000133200677,-0.001741780085,0.0008,         3P     88
-0.000140026029,-0.001743363682,0.0008,-0.000149162691,                3P     89
-0.001742060777,0.0008,-0.000157641784,-0.00173818628,0.0008,          3P     90
-0.000166896448,-0.001738573775,0.0008,-0.000173616838,                3P     91
-0.001740838353,0.0008,-0.000180236355,-0.001738364542,0.0008,         3P     92
-0.000186625441,-0.001735385893,0.0008,-0.000193424061,                3P     93
-0.001738876721,0.0008,-0.000199570341,-0.001739241482,0.0008,         3P     94
-0.000206997355,-0.001734069957,0.0008,-0.000212954577,                3P     95
-0.00173789561,0.0008,-0.000219967068,-0.001738484846,0.0008,          3P     96
-0.000226428614,-0.001734669769,0.0008,-0.000233114084,                3P     97
-0.001735620205,0.0008,-0.000242120253,-0.001736686914,0.0008,         3P     98
-0.000253255025,-0.001733416227,0.0008,-0.000264091995,                3P     99
-0.00173046001,0.0008,-0.00027331505,-0.001732001187,0.0008,           3P    100
-0.000279073672,-0.001726954244,0.0008,-0.000285861609,                3P    101
-0.001726812996,0.0008,-0.000292385051,-0.001724312418,0.0008,         3P    102
-0.000298937771,-0.001723346905,0.0008,-0.000305389041,                3P    103
-0.001719835729,0.0008,-0.000312156898,-0.001721979693,0.0008,         3P    104
-0.000318458927,-0.001720010373,0.0008,-0.000324378421,                3P    105
-0.001721315044,0.0008,-0.000329640624,-0.001723279648,0.0008,         3P    106
-0.000333336465,-0.001718133185,0.0008,-0.000338032477,                3P    107
-0.00171148733,0.0008,-0.000349153084,-0.001719809029,0.0008,          3P    108
-0.000356220806,-0.001708859456,0.0008,-0.000366244097,                3P    109
-0.001706632615,0.0008,-0.00037667122,-0.001714248323,0.0008,          3P    110
-0.000385480245,-0.00170401614,0.0008,-0.000392950579,                 3P    111
-0.001703793851,0.0008,-0.000396526148,-0.001704484384,0.0008,         3P    112
0.,1.;                                                                 3P    113
502,8,-0.00050981933301,-0.00219147992201,0.0008,                      5P    114
0.00050981933301,-0.00219147992201,0.,0.00039652614801,                5P    115
-0.001704484384,0.0008,0.000509819333,-0.002191479922,0.0008,          5P    116
-0.000396526148,-0.001704484384,0.0008,0.000396526148,                 5P    117
-0.001704484384,-0.,-0.000509819333,-0.002191479922,0.,                5P    118
-0.00039652614801,-0.001704484384,0.;                                  5P    119
126,3,3,0,0,1,0,0.,0.,0.,0.,1.,1.,1.,1.,1.,1.,1.,1.,                   7P    120
0.00050981933301,-0.00219147992201,0.0008,0.00047205493801,            7P    121
-0.00202914807586,0.0008,0.00043429054301,-0.00186681623032,           7P    122
0.0008,0.00039652614801,-0.00170448438401,0.0008,0.,1.;                7P    123
126,3,3,0,0,0,0,0.,0.,0.,0.,1.,1.,1.,1.,1.,0.98266071754301,           9P    124
0.98266071754301,1.,-0.000509819333,-0.002191479922,0.0008,            9P    125
-0.000172938406,-0.002269850893,0.0008,0.000172938406,                 9P    126
-0.002269850893,0.0008,0.000509819333,-0.002191479922,0.0008,0.,       9P    127
1.;                                                                    9P    128
126,3,3,0,0,1,0,0.,0.,0.,0.,1.,1.,1.,1.,1.,1.,1.,1.,                  11P    129
-0.00039652614801,-0.00170448438401,0.0008,-0.00043429054301,         11P    130
-0.00186681623032,0.0008,-0.00047205493801,-0.00202914807586,         11P    131
0.0008,-0.00050981933301,-0.00219147992201,0.0008,0.,1.;              11P    132
110,0.000396526148,-0.001704484384,0.0008,0.000396526148,             13P    133
-0.001704484384,-0.;                                                  13P    134
110,-0.000396526148,-0.001704484384,0.,-0.000396526148,               15P    135
-0.001704484384,0.0008;                                               15P    136
126,113,3,0,0,1,0,0.,0.,0.,0.,0.0050375,0.010075,0.0151125,           17P    137
0.02015,0.0251875,0.030225,0.0403,0.050375,0.06045,0.070525,          17P    138
0.0806,0.0892625,0.097925,0.1065875,0.11525,0.1239125,0.132575,       17P    139
0.1412375,0.1499,0.1585625,0.167225,0.1758875,0.18455,0.1932125,      17P    140
0.201875,0.20620625,0.2105375,0.21486875,0.2192,0.227825,             17P    141
0.23645,0.2537,0.262325,0.27095,0.279575,0.2882,0.296825,             17P    142
0.30545,0.314075,0.3227,0.331325,0.33995,0.348575,0.3572,             17P    143
0.36609375,0.3749875,0.38388125,0.392775,0.40166875,0.4105625,        17P    144
0.42835,0.43724375,0.4461375,0.45503125,0.463925,0.47281875,          17P    145
0.4817125,0.49060625,0.4995,0.50795,0.5164,0.52485,0.5333,            17P    146
0.5502,0.5671,0.584,0.59245,0.6009,0.60935,0.6178,0.62625,            17P    147
0.6347,0.64285625,0.6510125,0.65916875,0.667325,0.67548125,           17P    148
0.6836375,0.69995,0.70810625,0.7162625,0.72441875,0.732575,           17P    149
0.74073125,0.7488875,0.75704375,0.7652,0.77333125,0.7814625,          17P    150
0.78959375,0.797725,0.8139875,0.83025,0.83838125,0.8465125,           17P    151
0.85464375,0.862775,0.87090625,0.8790375,0.88716875,0.8953,           17P    152
0.90184375,0.9083875,0.91493125,0.921475,0.9345625,0.94765,           17P    153
0.9607375,0.973825,0.9869125,1.,1.,1.,1.,1.,1.,1.,1.,1.,1.,1.,        17P    154
1.,1.,1.,1.,1.,1.,1.,1.,1.,1.,1.,1.,1.,1.,1.,1.,1.,1.,1.,1.,1.,       17P    155
1.,1.,1.,1.,1.,1.,1.,1.,1.,1.,1.,1.,1.,1.,1.,1.,1.,1.,1.,1.,1.,       17P    156
1.,1.,1.,1.,1.,1.,1.,1.,1.,1.,1.,1.,1.,1.,1.,1.,1.,1.,1.,1.,1.,       17P    157
1.,1.,1.,1.,1.,1.,1.,1.,1.,1.,1.,1.,1.,1.,1.,1.,1.,1.,1.,1.,1.,       17P    158
1.,1.,1.,1.,1.,1.,1.,1.,1.,1.,1.,1.,1.,1.,1.,1.,1.,1.,1.,1.,1.,       17P    159
1.,1.,0.000396526148,-0.001704484384,0.,0.000395422796,               17P    160
-0.001705365582,0.,0.000390627596,-0.001703812823,0.,                 17P    161
0.000389136388,-0.001703931139,0.,0.000384753169,                     17P    162
-0.001707315805,0.,0.000381689752,-0.001709097285,0.,                 17P    163
0.000377532252,-0.001711106455,0.,0.000371954648,                     17P    164
-0.001706672449,0.,0.000365903227,-0.001712696829,0.,                 17P    165
0.000357905247,-0.001712801687,0.,0.000350255438,                     17P    166
-0.001715212607,0.,0.000342244119,-0.001716593637,0.,                 17P    167
0.000334232423,-0.001717116625,0.,0.000326689467,-0.00171823568,      17P    168
0.,0.000320741996,-0.001723683534,0.,0.000313133455,                  17P    169
-0.001721776004,0.,0.00030607553,-0.001723206333,0.,                  17P    170
0.000299094806,-0.001724840586,0.,0.000292508194,                     17P    171
-0.001727995661,0.,0.000285112102,-0.00172855681,0.,                  17P    172
0.000278206968,-0.001727929385,0.,0.000270437368,                     17P    173
-0.001727518642,0.,0.000264724664,-0.00173142117,0.,                  17P    174
0.000257405432,-0.001734540271,0.,0.000250751337,                     17P    175
-0.001730662509,0.,0.000243786715,-0.001729169985,0.,                 17P    176
0.000238083365,-0.001732727625,0.,0.000232855465,                     17P    177
-0.001731478068,0.,0.000230118577,-0.001733735525,0.,                 17P    178
0.00022702021,-0.001735812272,0.,0.000222209712,-0.001735264679,      17P    179
0.,0.000216208342,-0.0017344798,0.,0.000206555473,                    17P    180
-0.001737116224,0.,0.000197722948,-0.001740015184,0.,                 17P    181
0.000188158645,-0.001742154471,0.,0.000181035224,                     17P    182
-0.001741307891,0.,0.000173626133,-0.001738927828,0.,                 17P    183
0.000166948758,-0.001742752825,0.,0.000160550983,                     17P    184
-0.001744406366,0.,0.000153800586,-0.001737678602,0.,                 17P    185
0.000146858335,-0.001741433876,0.,0.000140883078,-0.00174479874,      17P    186
0.,0.000133061827,-0.001744677897,0.,0.000126396836,                  17P    187
-0.00174445683,0.,0.000118609338,-0.001742570491,0.,                  17P    188
0.000111979872,-0.001746566737,0.,0.000109309949,                     17P    189
-0.001753972972,0.,0.00009856307,-0.001749676688,0.,                  17P    190
0.00009386143,-0.001747019007,0.,0.000085290685,-0.001748249556,      17P    191
0.,0.000078440787,-0.001748145397,0.,0.000068431328,                  17P    192
-0.001751403248,0.,0.000058841063,-0.001749513228,0.,                 17P    193
0.000049083757,-0.001749670566,0.,0.000041672955,                     17P    194
-0.001750667698,0.,0.000034475297,-0.001749537243,0.,                 17P    195
0.000026895996,-0.001748326621,0.,0.000020621903,-0.00175420747,      17P    196
0.,0.000013504612,-0.001753582697,0.,0.000007365516,                  17P    197
-0.001748600783,0.,0.000000127723,-0.001749530385,0.,                 17P    198
-0.000006972788,-0.001748484014,0.,-0.000013272003,                   17P    199
-0.001744863858,0.,-0.000020521594,-0.001747610101,0.,                17P    200
-0.000029558969,-0.001742920016,0.,-0.00004089964,                    17P    201
-0.001746227382,0.,-0.000054318699,-0.001750498635,0.,                17P    202
-0.000066107886,-0.00174913757,0.,-0.00007510676,                     17P    203
-0.001746471955,0.,-0.000081817863,-0.001753189342,0.,                17P    204
-0.000087431986,-0.001747482592,0.,-0.000094208772,                   17P    205
-0.001745031787,0.,-0.000100934257,-0.001750715006,0.,                17P    206
-0.000107680351,-0.001748251553,0.,-0.00011279268,                    17P    207
-0.001743332084,0.,-0.000120463145,-0.001746808546,0.,                17P    208
-0.000126535236,-0.001743621725,0.,-0.000133200677,                   17P    209
-0.001741780085,0.,-0.000140026028,-0.001743363682,0.,                17P    210
-0.000149162691,-0.001742060777,0.,-0.000157641784,                   17P    211
-0.00173818628,0.,-0.000166896448,-0.001738573775,0.,                 17P    212
-0.000173616838,-0.001740838353,0.,-0.000180236355,                   17P    213
-0.001738364542,0.,-0.000186625441,-0.001735385893,0.,                17P    214
-0.000193424061,-0.001738876721,0.,-0.000199570341,                   17P    215
-0.001739241482,0.,-0.000206997355,-0.001734069958,0.,                17P    216
-0.000212954577,-0.00173789561,0.,-0.000219967068,                    17P    217
-0.001738484847,0.,-0.000226428614,-0.001734669769,0.,                17P    218
-0.000233114084,-0.001735620205,0.,-0.000242120253,                   17P    219
-0.001736686914,0.,-0.000253255025,-0.001733416227,0.,                17P    220
-0.000264091995,-0.00173046001,0.,-0.00027331505,                     17P    221
-0.001732001188,0.,-0.000279073671,-0.001726954244,0.,                17P    222
-0.000285861609,-0.001726812996,0.,-0.000292385051,                   17P    223
-0.001724312418,0.,-0.000298937771,-0.001723346905,0.,                17P    224
-0.000305389041,-0.001719835729,0.,-0.000312156898,                   17P    225
-0.001721979693,0.,-0.000318458927,-0.001720010373,0.,                17P    226
-0.000324378421,-0.001721315044,0.,-0.000329640624,                   17P    227
-0.001723279648,0.,-0.000333336465,-0.001718133185,0.,                17P    228
-0.000338032477,-0.00171148733,0.,-0.000349153084,                    17P    229
-0.001719809029,0.,-0.000356220806,-0.001708859456,0.,                17P    230
-0.000366244097,-0.001706632615,0.,-0.00037667122,                    17P    231
-0.001714248323,0.,-0.000385480245,-0.00170401614,0.,                 17P    232
-0.000392950579,-0.001703793851,0.,-0.000396526148,                   17P    233
-0.001704484384,0.,0.,1.;                                             17P    234
110,-0.000509819333,-0.002191479922,0.,-0.000509819333,               19P    235
-0.002191479922,0.0008;                                               19P    236
126,3,3,0,0,0,0,-1.,-1.,-1.,-1.,0.,0.,0.,0.,1.,0.98266071754301,      21P    237
0.98266071754301,1.,0.000509819333,-0.002191479922,0.,                21P    238
0.000172938406,-0.002269850893,0.,-0.000172938406,                    21P    239
-0.002269850893,0.,-0.000509819333,-0.002191479922,0.,-1.,0.;         21P    240
110,0.000509819333,-0.002191479922,0.0008,0.000509819333,             23P    241
-0.002191479922,0.;                                                   23P    242
110,0.000509819333,-0.00219147992201,0.,0.000396526148,               25P    243
-0.001704484384,0.;                                                   25P    244
110,-0.000396526148,-0.00170448438401,0.,-0.000509819333,             27P    245
-0.002191479922,0.;                                                   27P    246
126,6,3,0,0,0,0,0.,0.,0.,0.,0.5,0.5,0.5,1.,1.,1.,1.,1.,               29P    247
0.40935807153739,0.40935807153739,1.,0.40935807153739,                29P    248
0.40935807153739,1.,-0.000396526148,-0.001704484384,0.,               29P    249
-0.003154283203,-0.001062928032,-0.,-0.002831398687,0.00175,-0.,      29P    250
0.,0.00175,0.,0.002831398687,0.00175,-0.,0.003154283203,              29P    251
-0.001062928032,-0.,0.000396526148,-0.001704484384,0.,0.,1.;          29P    252
126,6,3,0,0,0,0,-1.,-1.,-1.,-1.,-0.5,-0.5,-0.5,0.,0.,0.,0.,1.,        31P    253
0.40935807153739,0.40935807153739,1.,0.40935807153739,                31P    254
0.40935807153739,1.,0.000396526148,-0.001704484384,0.0008,            31P    255
0.003154283203,-0.001062928032,0.0008,0.002831398687,0.00175,         31P    256
0.0008,0.,0.00175,0.0008,-0.002831398687,0.00175,0.0008,              31P    257
-0.003154283203,-0.001062928032,0.0008,-0.000396526148,               31P    258
-0.001704484384,0.0008,-1.,0.;                                        31P    259
126,6,3,0,0,0,0,-1.,-1.,-1.,-1.,-0.5,-0.5,-0.5,0.,0.,0.,0.,1.,        33P    260
0.40935807153739,0.40935807153739,1.,0.40935807153739,                33P    261
0.40935807153739,1.,-0.000509819333,-0.002191479922,0.,               33P    262
-0.004055506975,-0.001366621755,-0.,-0.00364036974,0.00225,-0.,       33P    263
0.,0.00225,0.,0.00364036974,0.00225,-0.,0.004055506975,               33P    264
-0.001366621755,-0.,0.000509819333,-0.002191479922,0.,-1.,0.;         33P    265
126,6,3,0,0,0,0,0.,0.,0.,0.,0.5,0.5,0.5,1.,1.,1.,1.,1.,               35P    266
0.40935807153739,0.40935807153739,1.,0.40935807153739,                35P    267
0.40935807153739,1.,0.000509819333,-0.002191479922,0.0008,            35P    268
0.004055506975,-0.001366621755,0.0008,0.00364036974,0.00225,          35P    269
0.0008,0.,0.00225,0.0008,-0.00364036974,0.00225,0.0008,               35P    270
-0.004055506975,-0.001366621755,0.0008,-0.000509819333,               35P    271
-0.002191479922,0.0008,0.,1.;                                         35P    272
504,16,3,5,3,5,5,7,5,4,5,3,9,5,1,5,4,11,5,5,5,1,13,5,3,5,6,15,5,      37P    273
8,5,5,17,5,6,5,8,19,5,7,5,1,21,5,2,5,7,23,5,4,5,2,25,5,2,5,6,27,      37P    274
5,8,5,7,29,5,8,5,6,31,5,3,5,5,33,5,7,5,2,35,5,4,5,1;                  37P    275
508,4,0,37,2,1,0,0,37,1,1,0,0,37,4,1,0,0,37,3,1,0;                    39P    276
510,1,1,1,39;                                                         41P    277
128,113,75,3,3,0,0,1,0,0,0.,0.,0.,0.,0.0050375,0.010075,              43P    278
0.0151125,0.02015,0.0251875,0.030225,0.0403,0.050375,0.06045,         43P    279
0.070525,0.0806,0.0892625,0.097925,0.1065875,0.11525,0.1239125,       43P    280
0.132575,0.1412375,0.1499,0.1585625,0.167225,0.1758875,0.18455,       43P    281
0.1932125,0.201875,0.20620625,0.2105375,0.21486875,0.2192,            43P    282
0.227825,0.23645,0.2537,0.262325,0.27095,0.279575,0.2882,             43P    283
0.296825,0.30545,0.314075,0.3227,0.331325,0.33995,0.348575,           43P    284
0.3572,0.36609375,0.3749875,0.38388125,0.392775,0.40166875,           43P    285
0.4105625,0.42835,0.43724375,0.4461375,0.45503125,0.463925,           43P    286
0.47281875,0.4817125,0.49060625,0.4995,0.50795,0.5164,0.52485,        43P    287
0.5333,0.5502,0.5671,0.584,0.59245,0.6009,0.60935,0.6178,             43P    288
0.62625,0.6347,0.64285625,0.6510125,0.65916875,0.667325,              43P    289
0.67548125,0.6836375,0.69995,0.70810625,0.7162625,0.72441875,         43P    290
0.732575,0.74073125,0.7488875,0.75704375,0.7652,0.77333125,           43P    291
0.7814625,0.78959375,0.797725,0.8139875,0.83025,0.83838125,           43P    292
0.8465125,0.85464375,0.862775,0.87090625,0.8790375,0.88716875,        43P    293
0.8953,0.90184375,0.9083875,0.91493125,0.921475,0.9345625,            43P    294
0.94765,0.9607375,0.973825,0.9869125,1.,1.,1.,1.,0.,0.,0.,0.,         43P    295
0.02877617364655,0.04130250855566,0.05488295295461,                   43P    296
0.06453202061498,0.07147927289744,0.09145763911948,                   43P    297
0.1238568557185,0.13105364623296,0.14862305507727,                    43P    298
0.1551472001083,0.17774178373117,0.18555890629056,                    43P    299
0.19981776268126,0.21124886687953,0.22840699806328,                   43P    300
0.2348700107823,0.27721859598107,0.28145939876438,                    43P    301
0.29131246192195,0.29982769674217,0.31185661552845,                   43P    302
0.31508782491545,0.31973243015325,0.33372616808984,                   43P    303
0.33733132462717,0.34348024352757,0.35092987450184,                   43P    304
0.36773308091681,0.37644970105569,0.3937176594019,                    43P    305
0.40994525791935,0.42032440418668,0.42481412111789,                   43P    306
0.43781131484876,0.44585899997472,0.48284109708341,                   43P    307
0.49462439084765,0.51065774421244,0.54511100864473,                   43P    308
0.55380135894125,0.56341894555066,0.57601853579392,                   43P    309
0.58152069386195,0.61345110013724,0.61910904596715,                   43P    310
0.63449488183156,0.6396583492547,0.6463519967883,                     43P    311
0.69325539842121,0.6987574171613,0.70895762490308,                    43P    312
0.71884918369865,0.73349296034741,0.75145669995546,                   43P    313
0.75815078324506,0.77757864545432,0.78702380714125,                   43P    314
0.7940045689295,0.80804513933489,0.81721497165014,                    43P    315
0.82702051815691,0.84478647475739,0.85355378732747,                   43P    316
0.87161155117928,0.88345853542778,0.88711792886913,                   43P    317
0.91264653148352,0.91738277638815,0.94354037210484,                   43P    318
0.95978621565094,0.96940309553959,0.97240352259025,1.,1.,1.,1.,       43P    319
1.,1.,1.,1.,1.,1.,1.,1.,1.,1.,1.,1.,1.,1.,1.,1.,1.,1.,1.,1.,1.,       43P    320
1.,1.,1.,1.,1.,1.,1.,1.,1.,1.,1.,1.,1.,1.,1.,1.,1.,1.,1.,1.,1.,       43P    321
1.,1.,1.,1.,1.,1.,1.,1.,1.,1.,1.,1.,1.,1.,1.,1.,1.,1.,1.,1.,1.,       43P    322
1.,1.,1.,1.,1.,1.,1.,1.,1.,1.,1.,1.,1.,1.,1.,1.,1.,1.,1.,1.,1.,       43P    323
1.,1.,1.,1.,1.,1.,1.,1.,1.,1.,1.,1.,1.,1.,1.,1.,1.,1.,1.,1.,1.,       43P    324
1.,1.,1.,1.,1.,1.,1.,1.,1.,1.,1.,1.,1.,1.,1.,1.,1.,1.,1.,1.,1.,       43P    325
1.,1.,1.,1.,1.,1.,1.,1.,1.,1.,1.,1.,1.,1.,1.,1.,1.,1.,1.,1.,1.,       43P    326
1.,1.,1.,1.,1.,1.,1.,1.,1.,1.,1.,1.,1.,1.,1.,1.,1.,1.,1.,1.,1.,       43P    327
1.,1.,1.,1.,1.,1.,1.,1.,1.,1.,1.,1.,1.,1.,1.,1.,1.,1.,1.,1.,1.,       43P    328
1.,1.,1.,1.,1.,1.,1.,1.,1.,1.,1.,1.,1.,1.,1.,1.,1.,1.,1.,1.,1.,       43P    329
1.,1.,1.,1.,1.,1.,1.,1.,1.,1.,1.,1.,1.,1.,1.,1.,1.,1.,1.,1.,1.,       43P    330
1.,1.,1.,1.,1.,1.,1.,1.,1.,1.,1.,1.,1.,1.,1.,1.,1.,1.,1.,1.,1.,       43P    331
1.,1.,1.,1.,1.,1.,1.,1.,1.,1.,1.,1.,1.,1.,1.,1.,1.,1.,1.,1.,1.,       43P    332
1.,1.,1.,1.,1.,1.,1.,1.,1.,1.,1.,1.,1.,1.,1.,1.,1.,1.,1.,1.,1.,       43P    333
1.,1.,1.,1.,1.,1.,1.,1.,1.,1.,1.,1.,1.,1.,1.,1.,1.,1.,1.,1.,1.,       43P    334
1.,1.,1.,1.,1.,1.,1.,1.,1.,1.,1.,1.,1.,1.,1.,1.,1.,1.,1.,1.,1.,       43P    335
1.,1.,1.,1.,1.,1.,1.,1.,1.,1.,1.,1.,1.,1.,1.,1.,1.,1.,1.,1.,1.,       43P    336
1.,1.,1.,1.,1.,1.,1.,1.,1.,1.,1.,1.,1.,1.,1.,1.,1.,1.,1.,1.,1.,       43P    337
1.,1.,1.,1.,1.,1.,1.,1.,1.,1.,1.,1.,1.,1.,1.,1.,1.,1.,1.,1.,1.,       43P    338
1.,1.,1.,1.,1.,1.,1.,1.,1.,1.,1.,1.,1.,1.,1.,1.,1.,1.,1.,1.,1.,       43P    339
1.,1.,1.,1.,1.,1.,1.,1.,1.,1.,1.,1.,1.,1.,1.,1.,1.,1.,1.,1.,1.,       43P    340
1.,1.,1.,1.,1.,1.,1.,1.,1.,1.,1.,1.,1.,1.,1.,1.,1.,1.,1.,1.,1.,       43P    341
1.,1.,1.,1.,1.,1.,1.,1.,1.,1.,1.,1.,1.,1.,1.,1.,1.,1.,1.,1.,1.,       43P    342
1.,1.,1.,1.,1.,1.,1.,1.,1.,1.,1.,1.,1.,1.,1.,1.,1.,1.,1.,1.,1.,       43P    343
1.,1.,1.,1.,1.,1.,1.,1.,1.,1.,1.,1.,1.,1.,1.,1.,1.,1.,1.,1.,1.,       43P    344
1.,1.,1.,1.,1.,1.,1.,1.,1.,1.,1.,1.,1.,1.,1.,1.,1.,1.,1.,1.,1.,       43P    345
1.,1.,1.,1.,1.,1.,1.,1.,1.,1.,1.,1.,1.,1.,1.,1.,1.,1.,1.,1.,1.,       43P    346
1.,1.,1.,1.,1.,1.,1.,1.,1.,1.,1.,1.,1.,1.,1.,1.,1.,1.,1.,1.,1.,       43P    347
1.,1.,1.,1.,1.,1.,1.,1.,1.,1.,1.,1.,1.,1.,1.,1.,1.,1.,1.,1.,1.,       43P    348
1.,1.,1.,1.,1.,1.,1.,1.,1.,1.,1.,1.,1.,1.,1.,1.,1.,1.,1.,1.,1.,       43P    349
1.,1.,1.,1.,1.,1.,1.,1.,1.,1.,1.,1.,1.,1.,1.,1.,1.,1.,1.,1.,1.,       43P    350
1.,1.,1.,1.,1.,1.,1.,1.,1.,1.,1.,1.,1.,1.,1.,1.,1.,1.,1.,1.,1.,       43P    351
1.,1.,1.,1.,1.,1.,1.,1.,1.,1.,1.,1.,1.,1.,1.,1.,1.,1.,1.,1.,1.,       43P    352
1.,1.,1.,1.,1.,1.,1.,1.,1.,1.,1.,1.,1.,1.,1.,1.,1.,1.,1.,1.,1.,       43P    353
1.,1.,1.,1.,1.,1.,1.,1.,1.,1.,1.,1.,1.,1.,1.,1.,1.,1.,1.,1.,1.,       43P    354
1.,1.,1.,1.,1.,1.,1.,1.,1.,1.,1.,1.,1.,1.,1.,1.,1.,1.,1.,1.,1.,       43P    355
1.,1.,1.,1.,1.,1.,1.,1.,1.,1.,1.,1.,1.,1.,1.,1.,1.,1.,1.,1.,1.,       43P    356
1.,1.,1.,1.,1.,1.,1.,1.,1.,1.,1.,1.,1.,1.,1.,1.,1.,1.,1.,1.,1.,       43P    357
1.,1.,1.,1.,1.,1.,1.,1.,1.,1.,1.,1.,1.,1.,1.,1.,1.,1.,1.,1.,1.,       43P    358
1.,1.,1.,1.,1.,1.,1.,1.,1.,1.,1.,1.,1.,1.,1.,1.,1.,1.,1.,1.,1.,       43P    359
1.,1.,1.,1.,1.,1.,1.,1.,1.,1.,1.,1.,1.,1.,1.,1.,1.,1.,1.,1.,1.,       43P    360
1.,1.,1.,1.,1.,1.,1.,1.,1.,1.,1.,1.,1.,1.,1.,1.,1.,1.,1.,1.,1.,       43P    361
1.,1.,1.,1.,1.,1.,1.,1.,1.,1.,1.,1.,1.,1.,1.,1.,1.,1.,1.,1.,1.,       43P    362
1.,1.,1.,1.,1.,1.,1.,1.,1.,1.,1.,1.,1.,1.,1.,1.,1.,1.,1.,1.,1.,       43P    363
1.,1.,1.,1.,1.,1.,1.,1.,1.,1.,1.,1.,1.,1.,1.,1.,1.,1.,1.,1.,1.,       43P    364
1.,1.,1.,1.,1.,1.,1.,1.,1.,1.,1.,1.,1.,1.,1.,1.,1.,1.,1.,1.,1.,       43P    365
1.,1.,1.,1.,1.,1.,1.,1.,1.,1.,1.,1.,1.,1.,1.,1.,1.,1.,1.,1.,1.,       43P    366
1.,1.,1.,1.,1.,1.,1.,1.,1.,1.,1.,1.,1.,1.,1.,1.,1.,1.,1.,1.,1.,       43P    367
1.,1.,1.,1.,1.,1.,1.,1.,1.,1.,1.,1.,1.,1.,1.,1.,1.,1.,1.,1.,1.,       43P    368
1.,1.,1.,1.,1.,1.,1.,1.,1.,1.,1.,1.,1.,1.,1.,1.,1.,1.,1.,1.,1.,       43P    369
1.,1.,1.,1.,1.,1.,1.,1.,1.,1.,1.,1.,1.,1.,1.,1.,1.,1.,1.,1.,1.,       43P    370
1.,1.,1.,1.,1.,1.,1.,1.,1.,1.,1.,1.,1.,1.,1.,1.,1.,1.,1.,1.,1.,       43P    371
1.,1.,1.,1.,1.,1.,1.,1.,1.,1.,1.,1.,1.,1.,1.,1.,1.,1.,1.,1.,1.,       43P    372
1.,1.,1.,1.,1.,1.,1.,1.,1.,1.,1.,1.,1.,1.,1.,1.,1.,1.,1.,1.,1.,       43P    373
1.,1.,1.,1.,1.,1.,1.,1.,1.,1.,1.,1.,1.,1.,1.,1.,1.,1.,1.,1.,1.,       43P    374
1.,1.,1.,1.,1.,1.,1.,1.,1.,1.,1.,1.,1.,1.,1.,1.,1.,1.,1.,1.,1.,       43P    375
1.,1.,1.,1.,1.,1.,1.,1.,1.,1.,1.,1.,1.,1.,1.,1.,1.,1.,1.,1.,1.,       43P    376
1.,1.,1.,1.,1.,1.,1.,1.,1.,1.,1.,1.,1.,1.,1.,1.,1.,1.,1.,1.,1.,       43P    377
1.,1.,1.,1.,1.,1.,1.,1.,1.,1.,1.,1.,1.,1.,1.,1.,1.,1.,1.,1.,1.,       43P    378
1.,1.,1.,1.,1.,1.,1.,1.,1.,1.,1.,1.,1.,1.,1.,1.,1.,1.,1.,1.,1.,       43P    379
1.,1.,1.,1.,1.,1.,1.,1.,1.,1.,1.,1.,1.,1.,1.,1.,1.,1.,1.,1.,1.,       43P    380
1.,1.,1.,1.,1.,1.,1.,1.,1.,1.,1.,1.,1.,1.,1.,1.,1.,1.,1.,1.,1.,       43P    381
1.,1.,1.,1.,1.,1.,1.,1.,1.,1.,1.,1.,1.,1.,1.,1.,1.,1.,1.,1.,1.,       43P    382
1.,1.,1.,1.,1.,1.,1.,1.,1.,1.,1.,1.,1.,1.,1.,1.,1.,1.,1.,1.,1.,       43P    383
1.,1.,1.,1.,1.,1.,1.,1.,1.,1.,1.,1.,1.,1.,1.,1.,1.,1.,1.,1.,1.,       43P    384
1.,1.,1.,1.,1.,1.,1.,1.,1.,1.,1.,1.,1.,1.,1.,1.,1.,1.,1.,1.,1.,       43P    385
1.,1.,1.,1.,1.,1.,1.,1.,1.,1.,1.,1.,1.,1.,1.,1.,1.,1.,1.,1.,1.,       43P    386
1.,1.,1.,1.,1.,1.,1.,1.,1.,1.,1.,1.,1.,1.,1.,1.,1.,1.,1.,1.,1.,       43P    387
1.,1.,1.,1.,1.,1.,1.,1.,1.,1.,1.,1.,1.,1.,1.,1.,1.,1.,1.,1.,1.,       43P    388
1.,1.,1.,1.,1.,1.,1.,1.,1.,1.,1.,1.,1.,1.,1.,1.,1.,1.,1.,1.,1.,       43P    389
1.,1.,1.,1.,1.,1.,1.,1.,1.,1.,1.,1.,1.,1.,1.,1.,1.,1.,1.,1.,1.,       43P    390
1.,1.,1.,1.,1.,1.,1.,1.,1.,1.,1.,1.,1.,1.,1.,1.,1.,1.,1.,1.,1.,       43P    391
1.,1.,1.,1.,1.,1.,1.,1.,1.,1.,1.,1.,1.,1.,1.,1.,1.,1.,1.,1.,1.,       43P    392
1.,1.,1.,1.,1.,1.,1.,1.,1.,1.,1.,1.,1.,1.,1.,1.,1.,1.,1.,1.,1.,       43P    393
1.,1.,1.,1.,1.,1.,1.,1.,1.,1.,1.,1.,1.,1.,1.,1.,1.,1.,1.,1.,1.,       43P    394
1.,1.,1.,1.,1.,1.,1.,1.,1.,1.,1.,1.,1.,1.,1.,1.,1.,1.,1.,1.,1.,       43P    395
1.,1.,1.,1.,1.,1.,1.,1.,1.,1.,1.,1.,1.,1.,1.,1.,1.,1.,1.,1.,1.,       43P    396
1.,1.,1.,1.,1.,1.,1.,1.,1.,1.,1.,1.,1.,1.,1.,1.,1.,1.,1.,1.,1.,       43P    397
1.,1.,1.,1.,1.,1.,1.,1.,1.,1.,1.,1.,1.,1.,1.,1.,1.,1.,1.,1.,1.,       43P    398
1.,1.,1.,1.,1.,1.,1.,1.,1.,1.,1.,1.,1.,1.,1.,1.,1.,1.,1.,1.,1.,       43P    399
1.,1.,1.,1.,1.,1.,1.,1.,1.,1.,1.,1.,1.,1.,1.,1.,1.,1.,1.,1.,1.,       43P    400
1.,1.,1.,1.,1.,1.,1.,1.,1.,1.,1.,1.,1.,1.,1.,1.,1.,1.,1.,1.,1.,       43P    401
1.,1.,1.,1.,1.,1.,1.,1.,1.,1.,1.,1.,1.,1.,1.,1.,1.,1.,1.,1.,1.,       43P    402
1.,1.,1.,1.,1.,1.,1.,1.,1.,1.,1.,1.,1.,1.,1.,1.,1.,1.,1.,1.,1.,       43P    403
1.,1.,1.,1.,1.,1.,1.,1.,1.,1.,1.,1.,1.,1.,1.,1.,1.,1.,1.,1.,1.,       43P    404
1.,1.,1.,1.,1.,1.,1.,1.,1.,1.,1.,1.,1.,1.,1.,1.,1.,1.,1.,1.,1.,       43P    405
1.,1.,1.,1.,1.,1.,1.,1.,1.,1.,1.,1.,1.,1.,1.,1.,1.,1.,1.,1.,1.,       43P    406
1.,1.,1.,1.,1.,1.,1.,1.,1.,1.,1.,1.,1.,1.,1.,1.,1.,1.,1.,1.,1.,       43P    407
1.,1.,1.,1.,1.,1.,1.,1.,1.,1.,1.,1.,1.,1.,1.,1.,1.,1.,1.,1.,1.,       43P    408
1.,1.,1.,1.,1.,1.,1.,1.,1.,1.,1.,1.,1.,1.,1.,1.,1.,1.,1.,1.,1.,       43P    409
1.,1.,1.,1.,1.,1.,1.,1.,1.,1.,1.,1.,1.,1.,1.,1.,1.,1.,1.,1.,1.,       43P    410
1.,1.,1.,1.,1.,1.,1.,1.,1.,1.,1.,1.,1.,1.,1.,1.,1.,1.,1.,1.,1.,       43P    411
1.,1.,1.,1.,1.,1.,1.,1.,1.,1.,1.,1.,1.,1.,1.,1.,1.,1.,1.,1.,1.,       43P    412
1.,1.,1.,1.,1.,1.,1.,1.,1.,1.,1.,1.,1.,1.,1.,1.,1.,1.,1.,1.,1.,       43P    413
1.,1.,1.,1.,1.,1.,1.,1.,1.,1.,1.,1.,1.,1.,1.,1.,1.,1.,1.,1.,1.,       43P    414
1.,1.,1.,1.,1.,1.,1.,1.,1.,1.,1.,1.,1.,1.,1.,1.,1.,1.,1.,1.,1.,       43P    415
1.,1.,1.,1.,1.,1.,1.,1.,1.,1.,1.,1.,1.,1.,1.,1.,1.,1.,1.,1.,1.,       43P    416
1.,1.,1.,1.,1.,1.,1.,1.,1.,1.,1.,1.,1.,1.,1.,1.,1.,1.,1.,1.,1.,       43P    417
1.,1.,1.,1.,1.,1.,1.,1.,1.,1.,1.,1.,1.,1.,1.,1.,1.,1.,1.,1.,1.,       43P    418
1.,1.,1.,1.,1.,1.,1.,1.,1.,1.,1.,1.,1.,1.,1.,1.,1.,1.,1.,1.,1.,       43P    419
1.,1.,1.,1.,1.,1.,1.,1.,1.,1.,1.,1.,1.,1.,1.,1.,1.,1.,1.,1.,1.,       43P    420
1.,1.,1.,1.,1.,1.,1.,1.,1.,1.,1.,1.,1.,1.,1.,1.,1.,1.,1.,1.,1.,       43P    421
1.,1.,1.,1.,1.,1.,1.,1.,1.,1.,1.,1.,1.,1.,1.,1.,1.,1.,1.,1.,1.,       43P    422
1.,1.,1.,1.,1.,1.,1.,1.,1.,1.,1.,1.,1.,1.,1.,1.,1.,1.,1.,1.,1.,       43P    423
1.,1.,1.,1.,1.,1.,1.,1.,1.,1.,1.,1.,1.,1.,1.,1.,1.,1.,1.,1.,1.,       43P    424
1.,1.,1.,1.,1.,1.,1.,1.,1.,1.,1.,1.,1.,1.,1.,1.,1.,1.,1.,1.,1.,       43P    425
1.,1.,1.,1.,1.,1.,1.,1.,1.,1.,1.,1.,1.,1.,1.,1.,1.,1.,1.,1.,1.,       43P    426
1.,1.,1.,1.,1.,1.,1.,1.,1.,1.,1.,1.,1.,1.,1.,1.,1.,1.,1.,1.,1.,       43P    427
1.,1.,1.,1.,1.,1.,1.,1.,1.,1.,1.,1.,1.,1.,1.,1.,1.,1.,1.,1.,1.,       43P    428
1.,1.,1.,1.,1.,1.,1.,1.,1.,1.,1.,1.,1.,1.,1.,1.,1.,1.,1.,1.,1.,       43P    429
1.,1.,1.,1.,1.,1.,1.,1.,1.,1.,1.,1.,1.,1.,1.,1.,1.,1.,1.,1.,1.,       43P    430
1.,1.,1.,1.,1.,1.,1.,1.,1.,1.,1.,1.,1.,1.,1.,1.,1.,1.,1.,1.,1.,       43P    431
1.,1.,1.,1.,1.,1.,1.,1.,1.,1.,1.,1.,1.,1.,1.,1.,1.,1.,1.,1.,1.,       43P    432
1.,1.,1.,1.,1.,1.,1.,1.,1.,1.,1.,1.,1.,1.,1.,1.,1.,1.,1.,1.,1.,       43P    433
1.,1.,1.,1.,1.,1.,1.,1.,1.,1.,1.,1.,1.,1.,1.,1.,1.,1.,1.,1.,1.,       43P    434
1.,1.,1.,1.,1.,1.,1.,1.,1.,1.,1.,1.,1.,1.,1.,1.,1.,1.,1.,1.,1.,       43P    435
1.,1.,1.,1.,1.,1.,1.,1.,1.,1.,1.,1.,1.,1.,1.,1.,1.,1.,1.,1.,1.,       43P    436
1.,1.,1.,1.,1.,1.,1.,1.,1.,1.,1.,1.,1.,1.,1.,1.,1.,1.,1.,1.,1.,       43P    437
1.,1.,1.,1.,1.,1.,1.,1.,1.,1.,1.,1.,1.,1.,1.,1.,1.,1.,1.,1.,1.,       43P    438
1.,1.,1.,1.,1.,1.,1.,1.,1.,1.,1.,1.,1.,1.,1.,1.,1.,1.,1.,1.,1.,       43P    439
1.,1.,1.,1.,1.,1.,1.,1.,1.,1.,1.,1.,1.,1.,1.,1.,1.,1.,1.,1.,1.,       43P    440
1.,1.,1.,1.,1.,1.,1.,1.,1.,1.,1.,1.,1.,1.,1.,1.,1.,1.,1.,1.,1.,       43P    441
1.,1.,1.,1.,1.,1.,1.,1.,1.,1.,1.,1.,1.,1.,1.,1.,1.,1.,1.,1.,1.,       43P    442
1.,1.,1.,1.,1.,1.,1.,1.,1.,1.,1.,1.,1.,1.,1.,1.,1.,1.,1.,1.,1.,       43P    443
1.,1.,1.,1.,1.,1.,1.,1.,1.,1.,1.,1.,1.,1.,1.,1.,1.,1.,1.,1.,1.,       43P    444
1.,1.,1.,1.,1.,1.,1.,1.,1.,1.,1.,1.,1.,1.,1.,1.,1.,1.,1.,1.,1.,       43P    445
1.,1.,1.,1.,1.,1.,1.,1.,1.,1.,1.,1.,1.,1.,1.,1.,1.,1.,1.,1.,1.,       43P    446
1.,1.,1.,1.,1.,1.,1.,1.,1.,1.,1.,1.,1.,1.,1.,1.,1.,1.,1.,1.,1.,       43P    447
1.,1.,1.,1.,1.,1.,1.,1.,1.,1.,1.,1.,1.,1.,1.,1.,1.,1.,1.,1.,1.,       43P    448
1.,1.,1.,1.,1.,1.,1.,1.,1.,1.,1.,1.,1.,1.,1.,1.,1.,1.,1.,1.,1.,       43P    449
1.,1.,1.,1.,1.,1.,1.,1.,1.,1.,1.,1.,1.,1.,1.,1.,1.,1.,1.,1.,1.,       43P    450
1.,1.,1.,1.,1.,1.,1.,1.,1.,1.,1.,1.,1.,1.,1.,1.,1.,1.,1.,1.,1.,       43P    451
1.,1.,1.,1.,1.,1.,1.,1.,1.,1.,1.,1.,1.,1.,1.,1.,1.,1.,1.,1.,1.,       43P    452
1.,1.,1.,1.,1.,1.,1.,1.,1.,1.,1.,1.,1.,1.,1.,1.,1.,1.,1.,1.,1.,       43P    453
1.,1.,1.,1.,1.,1.,1.,1.,1.,1.,1.,1.,1.,1.,1.,1.,1.,1.,1.,1.,1.,       43P    454
1.,1.,1.,1.,1.,1.,1.,1.,1.,1.,1.,1.,1.,1.,1.,1.,1.,1.,1.,1.,1.,       43P    455
1.,1.,1.,1.,1.,1.,1.,1.,1.,1.,1.,1.,1.,1.,1.,1.,1.,1.,1.,1.,1.,       43P    456
1.,1.,1.,1.,1.,1.,1.,1.,1.,1.,1.,1.,1.,1.,1.,1.,1.,1.,1.,1.,1.,       43P    457
1.,1.,1.,1.,1.,1.,1.,1.,1.,1.,1.,1.,1.,1.,1.,1.,1.,1.,1.,1.,1.,       43P    458
1.,1.,1.,1.,1.,1.,1.,1.,1.,1.,1.,1.,1.,1.,1.,1.,1.,1.,1.,1.,1.,       43P    459
1.,1.,1.,1.,1.,1.,1.,1.,1.,1.,1.,1.,1.,1.,1.,1.,1.,1.,1.,1.,1.,       43P    460
1.,1.,1.,1.,1.,1.,1.,1.,1.,1.,1.,1.,1.,1.,1.,1.,1.,1.,1.,1.,1.,       43P    461
1.,1.,1.,1.,1.,1.,1.,1.,1.,1.,1.,1.,1.,1.,1.,1.,1.,1.,1.,1.,1.,       43P    462
1.,1.,1.,1.,1.,1.,1.,1.,1.,1.,1.,1.,1.,1.,1.,1.,1.,1.,1.,1.,1.,       43P    463
1.,1.,1.,1.,1.,1.,1.,1.,1.,1.,1.,1.,1.,1.,1.,1.,1.,1.,1.,1.,1.,       43P    464
1.,1.,1.,1.,1.,1.,1.,1.,1.,1.,1.,1.,1.,1.,1.,1.,1.,1.,1.,1.,1.,       43P    465
1.,1.,1.,1.,1.,1.,1.,1.,1.,1.,1.,1.,1.,1.,1.,1.,1.,1.,1.,1.,1.,       43P    466
1.,1.,1.,1.,1.,1.,1.,1.,1.,1.,1.,1.,1.,1.,1.,1.,1.,1.,1.,1.,1.,       43P    467
1.,1.,1.,1.,1.,1.,1.,1.,1.,1.,1.,1.,1.,1.,1.,1.,1.,1.,1.,1.,1.,       43P    468
1.,1.,1.,1.,1.,1.,1.,1.,1.,1.,1.,1.,1.,1.,1.,1.,1.,1.,1.,1.,1.,       43P    469
1.,1.,1.,1.,1.,1.,1.,1.,1.,1.,1.,1.,1.,1.,1.,1.,1.,1.,1.,1.,1.,       43P    470
1.,1.,1.,1.,1.,1.,1.,1.,1.,1.,1.,1.,1.,1.,1.,1.,1.,1.,1.,1.,1.,       43P    471
1.,1.,1.,1.,1.,1.,1.,1.,1.,1.,1.,1.,1.,1.,1.,1.,1.,1.,1.,1.,1.,       43P    472
1.,1.,1.,1.,1.,1.,1.,1.,1.,1.,1.,1.,1.,1.,1.,1.,1.,1.,1.,1.,1.,       43P    473
1.,1.,1.,1.,1.,1.,1.,1.,1.,1.,1.,1.,1.,1.,1.,1.,1.,1.,1.,1.,1.,       43P    474
1.,1.,1.,1.,1.,1.,1.,1.,1.,1.,1.,1.,1.,1.,1.,1.,1.,1.,1.,1.,1.,       43P    475
1.,1.,1.,1.,1.,1.,1.,1.,1.,1.,1.,1.,1.,1.,1.,1.,1.,1.,1.,1.,1.,       43P    476
1.,1.,1.,1.,1.,1.,1.,1.,1.,1.,1.,1.,1.,1.,1.,1.,1.,1.,1.,1.,1.,       43P    477
1.,1.,1.,1.,1.,1.,1.,1.,1.,1.,1.,1.,1.,1.,1.,1.,1.,1.,1.,1.,1.,       43P    478
1.,1.,1.,1.,1.,1.,1.,1.,1.,1.,1.,1.,1.,1.,1.,1.,1.,1.,1.,1.,1.,       43P    479
1.,1.,1.,1.,1.,1.,1.,1.,1.,1.,1.,1.,1.,1.,1.,1.,1.,1.,1.,1.,1.,       43P    480
1.,1.,1.,1.,1.,1.,1.,1.,1.,1.,1.,1.,1.,1.,1.,1.,1.,1.,1.,1.,1.,       43P    481
1.,1.,1.,1.,1.,1.,1.,1.,1.,1.,1.,1.,1.,1.,1.,1.,1.,1.,1.,1.,1.,       43P    482
1.,1.,1.,1.,1.,1.,1.,1.,1.,1.,1.,1.,1.,1.,1.,1.,1.,1.,1.,1.,1.,       43P    483
1.,1.,1.,1.,1.,1.,1.,1.,1.,1.,1.,1.,1.,1.,1.,1.,1.,1.,1.,1.,1.,       43P    484
1.,1.,1.,1.,1.,1.,1.,1.,1.,1.,1.,1.,1.,1.,1.,1.,1.,1.,1.,1.,1.,       43P    485
1.,1.,1.,1.,1.,1.,1.,1.,1.,1.,1.,1.,1.,1.,1.,1.,1.,1.,1.,1.,1.,       43P    486
1.,1.,1.,1.,1.,1.,1.,1.,1.,1.,1.,1.,1.,1.,1.,1.,1.,1.,1.,1.,1.,       43P    487
1.,1.,1.,1.,1.,1.,1.,1.,1.,1.,1.,1.,1.,1.,1.,1.,1.,1.,1.,1.,1.,       43P    488
1.,1.,1.,1.,1.,1.,1.,1.,1.,1.,1.,1.,1.,1.,1.,1.,1.,1.,1.,1.,1.,       43P    489
1.,1.,1.,1.,1.,1.,1.,1.,1.,1.,1.,1.,1.,1.,1.,1.,1.,1.,1.,1.,1.,       43P    490
1.,1.,1.,1.,1.,1.,1.,1.,1.,1.,1.,1.,1.,1.,1.,1.,1.,1.,1.,1.,1.,       43P    491
1.,1.,1.,1.,1.,1.,1.,1.,1.,1.,1.,1.,1.,1.,1.,1.,1.,1.,1.,1.,1.,       43P    492
1.,1.,1.,1.,1.,1.,1.,1.,1.,1.,1.,1.,1.,1.,1.,1.,1.,1.,1.,1.,1.,       43P    493
1.,1.,1.,1.,1.,1.,1.,1.,1.,1.,1.,1.,1.,1.,1.,1.,1.,1.,1.,1.,1.,       43P    494
1.,1.,1.,1.,1.,1.,1.,1.,1.,1.,1.,1.,1.,1.,1.,1.,1.,1.,1.,1.,1.,       43P    495
1.,1.,1.,1.,1.,1.,1.,1.,1.,1.,1.,1.,1.,1.,1.,1.,1.,1.,1.,1.,1.,       43P    496
1.,1.,1.,1.,1.,1.,1.,1.,1.,1.,1.,1.,1.,1.,1.,1.,1.,1.,1.,1.,1.,       43P    497
1.,1.,1.,1.,1.,1.,1.,1.,1.,1.,1.,1.,1.,1.,1.,1.,1.,1.,1.,1.,1.,       43P    498
1.,1.,1.,1.,1.,1.,1.,1.,1.,1.,1.,1.,1.,1.,1.,1.,1.,1.,1.,1.,1.,       43P    499
1.,1.,1.,1.,1.,1.,1.,1.,1.,1.,1.,1.,1.,1.,1.,1.,1.,1.,1.,1.,1.,       43P    500
1.,1.,1.,1.,1.,1.,1.,1.,1.,1.,1.,1.,1.,1.,1.,1.,1.,1.,1.,1.,1.,       43P    501
1.,1.,1.,1.,1.,1.,1.,1.,1.,1.,1.,1.,1.,1.,1.,1.,1.,1.,1.,1.,1.,       43P    502
1.,1.,1.,1.,1.,1.,1.,1.,1.,1.,1.,1.,1.,1.,1.,1.,1.,1.,1.,1.,1.,       43P    503
1.,1.,1.,1.,1.,1.,1.,1.,1.,1.,1.,1.,1.,1.,1.,1.,1.,1.,1.,1.,1.,       43P    504
1.,1.,1.,1.,1.,1.,1.,1.,1.,1.,1.,1.,1.,1.,1.,1.,1.,1.,1.,1.,1.,       43P    505
1.,1.,1.,1.,1.,1.,1.,1.,1.,1.,1.,1.,1.,1.,1.,1.,1.,1.,1.,1.,1.,       43P    506
1.,1.,1.,1.,1.,1.,1.,1.,1.,1.,1.,1.,1.,1.,1.,1.,1.,1.,1.,1.,1.,       43P    507
1.,1.,1.,1.,1.,1.,1.,1.,1.,1.,1.,1.,1.,1.,1.,1.,1.,1.,1.,1.,1.,       43P    508
1.,1.,1.,1.,1.,1.,1.,1.,1.,1.,1.,1.,1.,1.,1.,1.,1.,1.,1.,1.,1.,       43P    509
1.,1.,1.,1.,1.,1.,1.,1.,1.,1.,1.,1.,1.,1.,1.,1.,1.,1.,1.,1.,1.,       43P    510
1.,1.,1.,1.,1.,1.,1.,1.,1.,1.,1.,1.,1.,1.,1.,1.,1.,1.,1.,1.,1.,       43P    511
1.,1.,1.,1.,1.,1.,1.,1.,1.,1.,1.,1.,1.,1.,1.,1.,1.,1.,1.,1.,1.,       43P    512
1.,1.,1.,1.,1.,1.,1.,1.,1.,1.,1.,1.,1.,1.,1.,1.,1.,1.,1.,1.,1.,       43P    513
1.,1.,1.,1.,1.,1.,1.,1.,1.,1.,1.,1.,1.,1.,1.,1.,1.,1.,1.,1.,1.,       43P    514
1.,1.,1.,1.,1.,1.,1.,1.,1.,1.,1.,1.,1.,1.,1.,1.,1.,1.,1.,1.,1.,       43P    515
1.,1.,1.,1.,1.,1.,1.,1.,1.,1.,1.,1.,1.,1.,1.,1.,1.,1.,1.,1.,1.,       43P    516
1.,1.,1.,1.,1.,1.,1.,1.,1.,1.,1.,1.,1.,1.,1.,1.,1.,1.,1.,1.,1.,       43P    517
1.,1.,1.,1.,1.,1.,1.,1.,1.,1.,1.,1.,1.,1.,1.,1.,1.,1.,1.,1.,1.,       43P    518
1.,1.,1.,1.,1.,1.,1.,1.,1.,1.,1.,1.,1.,1.,1.,1.,1.,1.,1.,1.,1.,       43P    519
1.,1.,1.,1.,1.,1.,1.,1.,1.,1.,1.,1.,1.,1.,1.,1.,1.,1.,1.,1.,1.,       43P    520
1.,1.,1.,1.,1.,1.,1.,1.,1.,1.,1.,1.,1.,1.,1.,1.,1.,1.,1.,1.,1.,       43P    521
1.,1.,1.,1.,1.,1.,1.,1.,1.,1.,1.,1.,1.,1.,1.,1.,1.,1.,1.,1.,1.,       43P    522
1.,1.,1.,1.,1.,1.,1.,1.,1.,1.,1.,1.,1.,1.,1.,1.,1.,1.,1.,1.,1.,       43P    523
1.,1.,1.,1.,1.,1.,1.,1.,1.,1.,1.,1.,1.,1.,1.,1.,1.,1.,1.,1.,1.,       43P    524
1.,1.,1.,1.,1.,1.,1.,1.,1.,1.,1.,1.,1.,1.,1.,1.,1.,1.,1.,1.,1.,       43P    525
1.,1.,1.,1.,1.,1.,1.,1.,1.,1.,1.,1.,1.,1.,1.,1.,1.,1.,1.,1.,1.,       43P    526
1.,1.,1.,1.,1.,1.,1.,1.,1.,1.,1.,1.,1.,1.,1.,1.,1.,1.,1.,1.,1.,       43P    527
1.,1.,1.,1.,1.,1.,1.,1.,1.,1.,1.,1.,1.,1.,1.,1.,1.,1.,1.,1.,1.,       43P    528
1.,1.,1.,1.,1.,1.,1.,1.,1.,1.,1.,1.,1.,1.,1.,1.,1.,1.,1.,1.,1.,       43P    529
1.,1.,1.,1.,1.,1.,1.,1.,1.,1.,1.,1.,1.,1.,1.,1.,1.,1.,1.,1.,1.,       43P    530
1.,1.,1.,1.,1.,1.,1.,1.,1.,1.,1.,1.,1.,1.,1.,1.,1.,1.,1.,1.,1.,       43P    531
1.,1.,1.,1.,1.,1.,1.,1.,1.,1.,1.,1.,1.,1.,1.,1.,1.,1.,1.,1.,1.,       43P    532
1.,1.,1.,1.,1.,1.,1.,1.,1.,1.,1.,1.,1.,1.,1.,1.,1.,1.,1.,1.,1.,       43P    533
1.,1.,1.,1.,1.,1.,1.,1.,1.,1.,1.,1.,1.,1.,1.,1.,1.,1.,1.,1.,1.,       43P    534
1.,1.,1.,1.,1.,1.,1.,1.,1.,1.,1.,1.,1.,1.,1.,1.,1.,1.,1.,1.,1.,       43P    535
1.,1.,1.,1.,1.,1.,1.,1.,1.,1.,1.,1.,1.,1.,1.,1.,1.,1.,1.,1.,1.,       43P    536
1.,1.,1.,1.,1.,1.,1.,1.,1.,1.,1.,1.,1.,1.,1.,1.,1.,1.,1.,1.,1.,       43P    537
1.,1.,1.,1.,1.,1.,1.,1.,1.,1.,1.,1.,1.,1.,1.,1.,1.,1.,1.,1.,1.,       43P    538
1.,1.,1.,1.,1.,1.,1.,1.,1.,1.,1.,1.,1.,1.,1.,1.,1.,1.,1.,1.,1.,       43P    539
1.,1.,1.,1.,1.,1.,1.,1.,1.,1.,1.,1.,1.,1.,1.,1.,1.,1.,1.,1.,1.,       43P    540
1.,1.,1.,1.,1.,1.,1.,1.,1.,1.,1.,1.,1.,1.,1.,1.,1.,1.,1.,1.,1.,       43P    541
1.,1.,1.,1.,1.,1.,1.,1.,1.,1.,1.,1.,1.,1.,1.,1.,1.,1.,1.,1.,1.,       43P    542
1.,1.,1.,1.,1.,1.,1.,1.,1.,1.,1.,1.,1.,1.,1.,1.,1.,1.,1.,1.,1.,       43P    543
1.,1.,1.,1.,1.,1.,1.,1.,1.,1.,1.,1.,1.,1.,1.,1.,1.,1.,1.,1.,1.,       43P    544
1.,1.,1.,1.,1.,1.,1.,1.,1.,1.,1.,1.,1.,1.,1.,1.,1.,1.,1.,1.,1.,       43P    545
1.,1.,1.,1.,1.,1.,1.,1.,1.,1.,1.,1.,1.,1.,1.,1.,1.,1.,1.,1.,1.,       43P    546
1.,1.,1.,1.,1.,1.,1.,1.,1.,1.,1.,1.,1.,1.,1.,1.,1.,1.,1.,1.,1.,       43P    547
1.,1.,1.,1.,1.,1.,1.,1.,1.,1.,1.,1.,1.,1.,1.,1.,1.,1.,1.,1.,1.,       43P    548
1.,1.,1.,1.,1.,1.,1.,1.,1.,1.,1.,1.,1.,1.,1.,1.,1.,1.,1.,1.,1.,       43P    549
1.,1.,1.,1.,1.,1.,1.,1.,1.,1.,1.,1.,1.,1.,1.,1.,1.,1.,1.,1.,1.,       43P    550
1.,1.,1.,1.,1.,1.,1.,1.,1.,1.,1.,1.,1.,1.,1.,1.,1.,1.,1.,1.,1.,       43P    551
1.,1.,1.,1.,1.,1.,1.,1.,1.,1.,1.,1.,1.,1.,1.,1.,1.,1.,1.,1.,1.,       43P    552
1.,1.,1.,1.,1.,1.,1.,1.,1.,1.,1.,1.,1.,1.,1.,1.,1.,1.,1.,1.,1.,       43P    553
1.,1.,1.,1.,1.,1.,1.,1.,1.,1.,1.,1.,1.,1.,1.,1.,1.,1.,1.,1.,1.,       43P    554
1.,1.,1.,1.,1.,1.,1.,1.,1.,1.,1.,1.,1.,1.,1.,1.,1.,1.,1.,1.,1.,       43P    555
1.,1.,1.,1.,1.,1.,1.,1.,1.,1.,1.,1.,1.,1.,1.,1.,1.,1.,1.,1.,1.,       43P    556
1.,1.,1.,1.,1.,1.,1.,1.,1.,1.,1.,1.,1.,1.,1.,1.,1.,1.,1.,1.,1.,       43P    557
1.,1.,1.,1.,1.,1.,1.,1.,1.,1.,1.,1.,1.,1.,1.,1.,1.,1.,1.,1.,1.,       43P    558
1.,1.,1.,1.,1.,1.,1.,1.,1.,1.,1.,1.,1.,1.,1.,1.,1.,1.,1.,1.,1.,       43P    559
1.,1.,1.,1.,1.,1.,1.,1.,1.,1.,1.,1.,1.,1.,1.,1.,1.,1.,1.,1.,1.,       43P    560
1.,1.,1.,1.,1.,1.,1.,1.,1.,1.,1.,1.,1.,1.,1.,1.,1.,1.,1.,1.,1.,       43P    561
1.,1.,1.,1.,1.,1.,1.,1.,1.,1.,1.,1.,1.,1.,1.,1.,1.,1.,1.,1.,1.,       43P    562
1.,1.,1.,1.,1.,1.,1.,1.,1.,1.,1.,1.,1.,1.,1.,1.,1.,1.,1.,1.,1.,       43P    563
1.,1.,1.,1.,1.,1.,1.,1.,1.,1.,1.,1.,1.,1.,1.,1.,1.,1.,1.,1.,1.,       43P    564
1.,1.,1.,1.,1.,1.,1.,1.,1.,1.,1.,1.,1.,1.,1.,1.,1.,1.,1.,1.,1.,       43P    565
1.,1.,1.,1.,1.,1.,1.,1.,1.,1.,1.,1.,1.,1.,1.,1.,1.,1.,1.,1.,1.,       43P    566
1.,1.,1.,1.,1.,1.,1.,1.,1.,1.,1.,1.,1.,1.,1.,1.,1.,1.,1.,1.,1.,       43P    567
1.,1.,1.,1.,1.,1.,1.,1.,1.,1.,1.,1.,1.,1.,1.,1.,1.,1.,1.,1.,1.,       43P    568
1.,1.,1.,1.,1.,1.,1.,1.,1.,1.,1.,1.,1.,1.,1.,1.,1.,1.,1.,1.,1.,       43P    569
1.,1.,1.,1.,1.,1.,1.,1.,1.,1.,1.,1.,1.,1.,1.,1.,1.,1.,1.,1.,1.,       43P    570
1.,1.,1.,1.,1.,1.,1.,1.,1.,1.,1.,1.,1.,1.,1.,1.,1.,1.,1.,1.,1.,       43P    571
1.,1.,1.,1.,1.,1.,1.,1.,1.,1.,1.,1.,1.,1.,1.,1.,1.,1.,1.,1.,1.,       43P    572
1.,1.,1.,1.,1.,1.,1.,1.,1.,1.,1.,1.,1.,1.,1.,1.,1.,1.,1.,1.,1.,       43P    573
1.,1.,1.,1.,1.,1.,1.,1.,1.,1.,1.,1.,1.,1.,1.,1.,1.,1.,1.,1.,1.,       43P    574
1.,1.,1.,1.,1.,1.,1.,1.,1.,1.,1.,1.,1.,1.,1.,1.,1.,1.,1.,1.,1.,       43P    575
1.,1.,1.,1.,1.,1.,1.,1.,1.,1.,1.,1.,1.,1.,1.,1.,1.,1.,1.,1.,1.,       43P    576
1.,1.,1.,1.,1.,1.,1.,1.,1.,1.,1.,1.,1.,1.,1.,1.,1.,1.,1.,1.,1.,       43P    577
1.,1.,1.,1.,1.,1.,1.,1.,1.,1.,1.,1.,1.,1.,1.,1.,1.,1.,1.,1.,1.,       43P    578
1.,1.,1.,1.,1.,1.,1.,1.,1.,1.,1.,1.,1.,1.,1.,1.,1.,1.,1.,1.,1.,       43P    579
1.,1.,1.,1.,1.,1.,1.,1.,1.,1.,1.,1.,1.,1.,1.,1.,1.,1.,1.,1.,1.,       43P    580
1.,1.,1.,1.,1.,1.,1.,1.,1.,1.,1.,1.,1.,1.,1.,1.,1.,1.,1.,1.,1.,       43P    581
1.,1.,1.,1.,1.,1.,1.,1.,1.,1.,1.,1.,1.,1.,1.,1.,1.,1.,1.,1.,1.,       43P    582
1.,1.,1.,1.,1.,1.,1.,1.,1.,1.,1.,1.,1.,1.,1.,1.,1.,1.,1.,1.,1.,       43P    583
1.,1.,1.,1.,1.,1.,1.,1.,1.,1.,1.,1.,1.,1.,1.,1.,1.,1.,1.,1.,1.,       43P    584
1.,1.,1.,1.,1.,1.,1.,1.,1.,1.,1.,1.,1.,1.,1.,1.,1.,1.,1.,1.,1.,       43P    585
1.,1.,1.,1.,1.,1.,1.,1.,1.,1.,1.,1.,1.,1.,1.,1.,1.,1.,1.,1.,1.,       43P    586
1.,1.,1.,1.,1.,1.,1.,1.,1.,1.,1.,1.,1.,1.,1.,1.,1.,1.,1.,1.,1.,       43P    587
1.,1.,1.,1.,1.,1.,1.,1.,1.,1.,1.,1.,1.,1.,1.,1.,1.,1.,1.,1.,1.,       43P    588
1.,1.,1.,1.,1.,1.,1.,1.,1.,1.,1.,1.,1.,1.,1.,1.,1.,1.,1.,1.,1.,       43P    589
1.,1.,1.,1.,1.,1.,1.,1.,1.,1.,1.,1.,1.,1.,1.,1.,1.,1.,1.,1.,1.,       43P    590
1.,1.,1.,1.,1.,1.,1.,1.,1.,1.,1.,1.,1.,1.,1.,1.,1.,1.,1.,1.,1.,       43P    591
1.,1.,1.,1.,1.,1.,1.,1.,1.,1.,1.,1.,1.,1.,1.,1.,1.,1.,1.,1.,1.,       43P    592
1.,1.,1.,1.,1.,1.,1.,1.,1.,1.,1.,1.,1.,1.,1.,1.,1.,1.,1.,1.,1.,       43P    593
1.,1.,1.,1.,1.,1.,1.,1.,1.,1.,1.,1.,1.,1.,1.,1.,1.,1.,1.,1.,1.,       43P    594
1.,1.,1.,1.,1.,1.,1.,1.,1.,1.,1.,1.,1.,1.,1.,1.,1.,1.,1.,1.,1.,       43P    595
1.,1.,1.,1.,1.,1.,1.,1.,1.,1.,1.,1.,1.,1.,1.,1.,1.,1.,1.,1.,1.,       43P    596
1.,1.,1.,1.,1.,1.,1.,1.,1.,1.,1.,1.,1.,1.,1.,1.,1.,1.,1.,1.,1.,       43P    597
1.,1.,1.,1.,1.,1.,1.,1.,1.,1.,1.,1.,1.,1.,1.,1.,1.,1.,1.,1.,1.,       43P    598
1.,1.,1.,1.,1.,1.,1.,1.,1.,1.,1.,1.,1.,1.,1.,1.,1.,1.,1.,1.,1.,       43P    599
1.,1.,1.,1.,1.,1.,1.,1.,1.,1.,1.,1.,1.,1.,1.,1.,1.,1.,1.,1.,1.,       43P    600
1.,1.,1.,1.,1.,1.,1.,1.,1.,1.,1.,1.,1.,1.,1.,1.,1.,1.,1.,1.,1.,       43P    601
1.,1.,1.,1.,1.,1.,1.,1.,1.,1.,1.,1.,1.,1.,1.,1.,1.,1.,1.,1.,1.,       43P    602
1.,1.,1.,1.,1.,1.,1.,1.,1.,1.,1.,1.,1.,1.,1.,1.,1.,1.,1.,1.,1.,       43P    603
1.,1.,1.,1.,1.,1.,1.,1.,1.,1.,1.,1.,1.,1.,1.,1.,1.,1.,1.,1.,1.,       43P    604
1.,1.,1.,1.,1.,1.,1.,1.,1.,1.,1.,1.,1.,1.,1.,1.,1.,1.,1.,1.,1.,       43P    605
1.,1.,1.,1.,1.,1.,1.,1.,1.,1.,1.,1.,1.,1.,1.,1.,1.,1.,1.,1.,1.,       43P    606
1.,1.,1.,1.,1.,1.,1.,1.,1.,1.,1.,1.,1.,1.,1.,1.,1.,1.,1.,1.,1.,       43P    607
1.,1.,1.,1.,1.,1.,1.,1.,1.,1.,1.,1.,1.,1.,1.,1.,1.,1.,1.,1.,1.,       43P    608
1.,1.,1.,1.,1.,1.,1.,1.,1.,1.,1.,1.,1.,1.,1.,1.,1.,1.,1.,1.,1.,       43P    609
1.,1.,1.,1.,1.,1.,1.,1.,1.,1.,1.,1.,1.,1.,1.,1.,1.,1.,1.,1.,1.,       43P    610
1.,1.,1.,1.,1.,1.,1.,1.,1.,1.,1.,1.,1.,1.,1.,1.,1.,1.,1.,1.,1.,       43P    611
1.,1.,1.,1.,1.,1.,1.,1.,1.,1.,1.,1.,1.,1.,1.,1.,1.,1.,1.,1.,1.,       43P    612
1.,1.,1.,1.,1.,1.,1.,1.,1.,1.,1.,1.,1.,1.,1.,1.,1.,1.,1.,1.,1.,       43P    613
1.,1.,1.,1.,1.,1.,1.,1.,1.,1.,1.,1.,1.,1.,1.,1.,1.,1.,1.,1.,1.,       43P    614
1.,1.,1.,1.,1.,1.,1.,1.,1.,1.,1.,1.,1.,1.,1.,1.,1.,1.,1.,1.,1.,       43P    615
1.,1.,1.,1.,1.,1.,1.,1.,1.,1.,1.,1.,1.,1.,1.,1.,1.,1.,1.,1.,1.,       43P    616
1.,1.,1.,1.,1.,1.,1.,1.,1.,1.,1.,1.,1.,1.,1.,1.,1.,1.,1.,1.,1.,       43P    617
1.,1.,1.,1.,1.,1.,1.,1.,1.,1.,1.,1.,1.,1.,1.,1.,1.,1.,1.,1.,1.,       43P    618
1.,1.,1.,1.,1.,1.,1.,1.,1.,1.,1.,1.,1.,1.,1.,1.,1.,1.,1.,1.,1.,       43P    619
1.,1.,1.,1.,1.,1.,1.,1.,1.,1.,1.,1.,1.,1.,1.,1.,1.,1.,1.,1.,1.,       43P    620
1.,1.,1.,1.,1.,1.,1.,1.,1.,1.,1.,1.,1.,1.,1.,1.,1.,1.,1.,1.,1.,       43P    621
1.,1.,1.,1.,1.,1.,1.,1.,1.,1.,1.,1.,1.,1.,1.,1.,1.,1.,1.,1.,1.,       43P    622
1.,1.,1.,1.,1.,1.,1.,1.,1.,1.,1.,1.,1.,1.,1.,1.,1.,1.,1.,1.,1.,       43P    623
1.,1.,1.,1.,1.,1.,1.,1.,1.,1.,1.,1.,1.,1.,1.,1.,1.,1.,1.,1.,1.,       43P    624
1.,1.,1.,1.,1.,1.,1.,1.,1.,1.,1.,1.,1.,1.,1.,1.,1.,1.,1.,1.,1.,       43P    625
1.,1.,1.,1.,1.,1.,1.,1.,1.,1.,1.,1.,1.,1.,1.,1.,1.,1.,1.,1.,1.,       43P    626
1.,1.,1.,1.,1.,1.,1.,1.,1.,1.,1.,1.,1.,1.,1.,1.,1.,1.,1.,1.,1.,       43P    627
1.,1.,1.,1.,1.,1.,1.,1.,1.,1.,1.,1.,1.,1.,1.,1.,1.,1.,1.,1.,1.,       43P    628
1.,1.,1.,1.,1.,1.,1.,1.,1.,1.,1.,1.,1.,1.,1.,1.,1.,1.,1.,1.,1.,       43P    629
1.,1.,1.,1.,1.,1.,1.,1.,1.,1.,1.,1.,1.,1.,1.,1.,1.,1.,1.,1.,1.,       43P    630
1.,1.,1.,1.,1.,1.,1.,1.,1.,1.,1.,1.,1.,1.,1.,1.,1.,1.,1.,1.,1.,       43P    631
1.,1.,1.,1.,1.,1.,1.,1.,1.,1.,1.,1.,1.,1.,1.,1.,1.,1.,1.,1.,1.,       43P    632
1.,1.,1.,1.,1.,1.,1.,1.,1.,1.,1.,1.,1.,1.,1.,1.,1.,1.,1.,1.,1.,       43P    633
1.,1.,1.,1.,1.,1.,1.,1.,1.,1.,1.,1.,1.,1.,1.,1.,1.,1.,1.,1.,1.,       43P    634
1.,1.,1.,1.,1.,1.,1.,1.,1.,1.,1.,1.,1.,1.,1.,1.,1.,1.,1.,1.,1.,       43P    635
1.,1.,1.,1.,1.,1.,1.,1.,1.,1.,1.,1.,1.,1.,1.,1.,1.,1.,1.,1.,1.,       43P    636
1.,1.,1.,1.,1.,1.,1.,1.,1.,1.,1.,1.,1.,1.,1.,1.,1.,1.,1.,1.,1.,       43P    637
1.,1.,1.,1.,1.,1.,1.,1.,1.,1.,1.,1.,1.,1.,1.,1.,1.,1.,1.,1.,1.,       43P    638
1.,1.,1.,1.,1.,1.,1.,1.,1.,1.,1.,1.,1.,1.,1.,1.,1.,1.,1.,1.,1.,       43P    639
1.,1.,1.,1.,1.,1.,1.,1.,1.,1.,1.,1.,1.,1.,1.,1.,1.,1.,1.,1.,1.,       43P    640
1.,1.,1.,1.,1.,1.,1.,1.,1.,1.,1.,1.,1.,1.,1.,1.,1.,1.,1.,1.,1.,       43P    641
1.,1.,1.,1.,1.,1.,1.,1.,1.,1.,1.,1.,1.,1.,1.,1.,1.,1.,1.,1.,1.,       43P    642
1.,1.,1.,1.,1.,1.,1.,1.,1.,1.,1.,1.,1.,1.,1.,1.,1.,1.,1.,1.,1.,       43P    643
1.,1.,1.,1.,1.,1.,1.,1.,1.,1.,1.,1.,1.,1.,1.,1.,1.,1.,1.,1.,1.,       43P    644
1.,1.,1.,1.,1.,1.,1.,1.,1.,1.,1.,1.,1.,1.,1.,1.,1.,1.,1.,1.,1.,       43P    645
1.,1.,1.,1.,1.,1.,1.,1.,1.,1.,1.,1.,1.,1.,1.,1.,1.,1.,1.,1.,1.,       43P    646
1.,1.,1.,1.,1.,1.,1.,1.,1.,1.,1.,1.,1.,1.,1.,1.,1.,1.,1.,1.,1.,       43P    647
1.,1.,1.,1.,1.,1.,1.,1.,1.,1.,1.,1.,1.,1.,1.,1.,1.,1.,1.,1.,1.,       43P    648
1.,1.,1.,1.,1.,1.,1.,1.,1.,1.,1.,1.,1.,1.,1.,1.,1.,1.,1.,1.,1.,       43P    649
1.,1.,1.,1.,1.,1.,1.,1.,1.,1.,1.,1.,1.,1.,1.,1.,1.,1.,1.,1.,1.,       43P    650
1.,1.,1.,1.,1.,1.,1.,1.,1.,1.,1.,1.,1.,1.,1.,1.,1.,1.,1.,1.,1.,       43P    651
1.,1.,1.,1.,1.,1.,1.,1.,1.,1.,1.,1.,1.,1.,1.,1.,1.,1.,1.,1.,1.,       43P    652
1.,1.,1.,1.,1.,1.,1.,1.,1.,1.,1.,1.,1.,1.,1.,1.,1.,1.,1.,1.,1.,       43P    653
1.,1.,1.,1.,1.,1.,1.,1.,1.,1.,1.,1.,1.,1.,1.,1.,1.,1.,1.,1.,1.,       43P    654
1.,1.,1.,1.,1.,1.,1.,1.,1.,1.,1.,1.,1.,1.,1.,1.,1.,1.,1.,1.,1.,       43P    655
1.,1.,1.,1.,1.,1.,1.,1.,1.,1.,1.,1.,1.,1.,1.,1.,1.,1.,1.,1.,1.,       43P    656
1.,1.,1.,1.,1.,1.,1.,1.,1.,1.,1.,1.,1.,1.,1.,1.,1.,1.,1.,1.,1.,       43P    657
1.,1.,1.,1.,1.,1.,1.,1.,1.,1.,1.,1.,1.,1.,1.,1.,1.,1.,1.,1.,1.,       43P    658
1.,1.,1.,1.,1.,1.,1.,1.,1.,1.,1.,1.,1.,1.,1.,1.,1.,1.,1.,1.,1.,       43P    659
1.,1.,1.,1.,1.,1.,1.,1.,1.,1.,1.,1.,1.,1.,1.,1.,1.,1.,1.,1.,1.,       43P    660
1.,1.,1.,1.,1.,1.,1.,1.,1.,1.,1.,1.,1.,1.,1.,1.,1.,1.,1.,1.,1.,       43P    661
1.,1.,1.,1.,1.,1.,1.,1.,1.,1.,1.,1.,1.,1.,1.,1.,1.,1.,1.,1.,1.,       43P    662
1.,1.,1.,1.,1.,1.,1.,1.,1.,1.,1.,1.,1.,1.,1.,1.,1.,1.,1.,1.,1.,       43P    663
1.,1.,1.,1.,1.,1.,1.,1.,1.,1.,1.,1.,1.,1.,1.,1.,1.,1.,1.,1.,1.,       43P    664
1.,1.,1.,1.,1.,1.,1.,1.,1.,1.,1.,1.,1.,1.,1.,1.,1.,1.,1.,1.,1.,       43P    665
1.,1.,1.,1.,1.,1.,1.,1.,1.,1.,1.,1.,1.,1.,1.,1.,1.,1.,1.,1.,1.,       43P    666
1.,1.,1.,1.,1.,1.,1.,1.,1.,1.,1.,1.,1.,1.,1.,1.,1.,1.,1.,1.,1.,       43P    667
1.,1.,1.,1.,1.,1.,1.,1.,1.,1.,1.,1.,1.,1.,1.,1.,1.,1.,1.,1.,1.,       43P    668
1.,1.,1.,1.,1.,1.,1.,1.,1.,1.,1.,1.,1.,1.,1.,1.,1.,1.,1.,1.,1.,       43P    669
1.,1.,1.,1.,1.,1.,1.,1.,1.,1.,1.,1.,1.,1.,1.,1.,1.,1.,1.,1.,1.,       43P    670
1.,1.,1.,1.,1.,1.,1.,1.,1.,1.,1.,1.,1.,1.,1.,1.,1.,1.,1.,1.,1.,       43P    671
1.,1.,1.,1.,1.,1.,1.,1.,1.,1.,1.,1.,1.,1.,1.,1.,1.,1.,1.,1.,1.,       43P    672
1.,1.,1.,1.,1.,1.,1.,1.,1.,1.,1.,1.,1.,1.,1.,1.,1.,1.,1.,1.,1.,       43P    673
1.,1.,1.,1.,1.,1.,1.,1.,1.,1.,1.,1.,1.,1.,1.,1.,1.,1.,1.,1.,1.,       43P    674
1.,1.,1.,1.,1.,1.,1.,1.,1.,1.,1.,1.,1.,1.,1.,1.,1.,1.,1.,1.,1.,       43P    675
1.,1.,1.,1.,1.,1.,1.,1.,1.,1.,1.,1.,1.,1.,1.,1.,1.,1.,1.,1.,1.,       43P    676
1.,1.,1.,1.,1.,1.,1.,1.,1.,1.,1.,1.,1.,1.,1.,1.,1.,1.,1.,1.,1.,       43P    677
1.,1.,1.,1.,1.,1.,1.,1.,1.,1.,1.,1.,1.,1.,1.,1.,1.,1.,1.,1.,1.,       43P    678
1.,1.,1.,1.,1.,1.,1.,1.,1.,1.,1.,1.,1.,1.,1.,1.,1.,1.,1.,1.,1.,       43P    679
1.,1.,1.,1.,1.,1.,1.,1.,1.,1.,1.,1.,1.,1.,1.,1.,1.,1.,1.,1.,1.,       43P    680
1.,1.,1.,1.,1.,1.,1.,1.,1.,1.,1.,1.,1.,1.,1.,1.,1.,1.,1.,1.,1.,       43P    681
1.,1.,1.,1.,1.,1.,1.,1.,1.,1.,1.,1.,1.,1.,1.,1.,1.,1.,1.,1.,1.,       43P    682
1.,1.,1.,1.,1.,1.,1.,1.,1.,1.,1.,1.,1.,1.,1.,1.,1.,1.,1.,1.,1.,       43P    683
1.,1.,1.,1.,1.,1.,1.,1.,1.,1.,1.,1.,1.,1.,1.,1.,1.,1.,1.,1.,1.,       43P    684
1.,1.,1.,1.,1.,1.,1.,1.,1.,1.,1.,1.,1.,1.,1.,1.,1.,1.,1.,1.,1.,       43P    685
1.,1.,1.,1.,1.,1.,1.,1.,1.,1.,1.,1.,1.,1.,1.,1.,1.,1.,1.,1.,1.,       43P    686
1.,1.,1.,1.,1.,1.,1.,1.,1.,1.,1.,1.,1.,1.,1.,1.,1.,1.,1.,1.,1.,       43P    687
1.,1.,1.,1.,1.,1.,1.,1.,1.,1.,1.,1.,1.,1.,1.,1.,1.,1.,1.,1.,1.,       43P    688
1.,1.,1.,1.,1.,1.,1.,1.,1.,1.,1.,1.,1.,1.,1.,1.,1.,1.,1.,1.,1.,       43P    689
1.,1.,1.,1.,1.,1.,1.,1.,1.,1.,1.,1.,1.,1.,1.,1.,1.,1.,1.,1.,1.,       43P    690
1.,1.,1.,1.,1.,1.,1.,1.,1.,1.,1.,1.,1.,1.,1.,1.,1.,1.,1.,1.,1.,       43P    691
1.,1.,1.,1.,1.,1.,1.,1.,1.,1.,1.,1.,1.,1.,1.,1.,1.,1.,1.,1.,1.,       43P    692
1.,1.,1.,1.,1.,1.,1.,1.,1.,1.,1.,1.,1.,1.,1.,1.,1.,1.,1.,1.,1.,       43P    693
1.,1.,1.,1.,1.,1.,1.,1.,1.,1.,1.,1.,1.,1.,1.,1.,1.,1.,1.,1.,1.,       43P    694
1.,1.,1.,1.,1.,1.,1.,1.,1.,1.,1.,1.,1.,1.,1.,1.,1.,1.,1.,1.,1.,       43P    695
1.,1.,1.,1.,1.,1.,1.,1.,1.,1.,1.,1.,1.,1.,1.,1.,1.,1.,1.,1.,1.,       43P    696
1.,1.,1.,1.,1.,1.,1.,1.,1.,1.,1.,1.,1.,1.,1.,1.,1.,1.,1.,1.,1.,       43P    697
1.,1.,1.,1.,1.,1.,1.,1.,1.,1.,1.,1.,1.,1.,1.,1.,1.,1.,1.,1.,1.,       43P    698
1.,1.,1.,1.,1.,1.,1.,1.,1.,1.,1.,1.,1.,1.,1.,1.,1.,1.,1.,1.,1.,       43P    699
1.,1.,1.,1.,1.,1.,1.,1.,1.,1.,1.,1.,1.,1.,1.,1.,1.,1.,1.,1.,1.,       43P    700
1.,1.,1.,1.,1.,1.,1.,1.,1.,1.,1.,1.,1.,1.,1.,1.,1.,1.,1.,1.,1.,       43P    701
1.,1.,1.,1.,1.,1.,1.,1.,1.,1.,1.,1.,1.,1.,1.,1.,1.,1.,1.,1.,1.,       43P    702
1.,1.,1.,1.,1.,1.,1.,1.,1.,1.,1.,1.,1.,1.,1.,1.,1.,1.,1.,1.,1.,       43P    703
1.,1.,1.,1.,1.,1.,1.,1.,1.,1.,1.,1.,1.,1.,1.,1.,1.,1.,1.,1.,1.,       43P    704
1.,1.,1.,1.,1.,1.,1.,1.,1.,1.,1.,1.,1.,1.,1.,1.,1.,1.,1.,1.,1.,       43P    705
1.,1.,1.,1.,1.,1.,1.,1.,1.,1.,1.,1.,1.,1.,1.,1.,1.,1.,1.,1.,1.,       43P    706
1.,1.,1.,1.,1.,1.,1.,1.,1.,1.,1.,1.,1.,1.,1.,1.,1.,1.,1.,1.,1.,       43P    707
1.,1.,1.,1.,1.,1.,1.,1.,1.,1.,1.,1.,1.,1.,1.,1.,1.,1.,1.,1.,1.,       43P    708
1.,1.,1.,1.,1.,1.,1.,1.,1.,1.,1.,1.,1.,1.,1.,1.,1.,1.,1.,1.,1.,       43P    709
1.,1.,1.,1.,1.,1.,1.,1.,1.,1.,1.,1.,1.,1.,1.,1.,1.,1.,1.,1.,1.,       43P    710
1.,1.,1.,1.,1.,1.,1.,1.,1.,1.,1.,1.,1.,1.,1.,1.,1.,1.,1.,1.,1.,       43P    711
1.,1.,1.,1.,1.,1.,1.,1.,1.,1.,1.,1.,1.,1.,1.,1.,1.,1.,1.,1.,1.,       43P    712
1.,1.,1.,1.,1.,1.,1.,1.,1.,1.,1.,1.,1.,1.,1.,1.,1.,1.,1.,1.,1.,       43P    713
1.,1.,1.,1.,1.,1.,1.,1.,1.,1.,1.,1.,1.,1.,1.,1.,1.,1.,1.,1.,1.,       43P    714
1.,1.,1.,1.,1.,1.,1.,1.,1.,1.,1.,1.,1.,1.,1.,1.,1.,1.,1.,1.,1.,       43P    715
1.,1.,1.,1.,1.,1.,1.,1.,1.,1.,1.,1.,1.,1.,1.,1.,1.,1.,1.,1.,1.,       43P    716
1.,1.,1.,1.,1.,1.,1.,1.,1.,1.,1.,1.,1.,1.,1.,1.,1.,1.,1.,1.,1.,       43P    717
1.,1.,1.,1.,1.,1.,1.,1.,1.,1.,1.,1.,1.,1.,1.,1.,1.,1.,1.,1.,1.,       43P    718
1.,1.,1.,1.,1.,1.,1.,1.,1.,1.,1.,1.,1.,1.,1.,1.,1.,1.,1.,1.,1.,       43P    719
1.,1.,1.,1.,1.,1.,1.,1.,1.,1.,1.,1.,1.,1.,1.,1.,1.,1.,1.,1.,1.,       43P    720
1.,1.,1.,1.,1.,1.,1.,1.,1.,1.,1.,1.,1.,1.,1.,1.,1.,1.,1.,1.,1.,       43P    721
1.,1.,1.,1.,1.,1.,1.,1.,1.,1.,1.,1.,1.,1.,1.,1.,1.,1.,1.,1.,1.,       43P    722
1.,1.,1.,1.,1.,1.,1.,1.,1.,1.,1.,1.,1.,1.,1.,1.,1.,1.,1.,1.,1.,       43P    723
1.,1.,1.,1.,1.,1.,1.,1.,1.,1.,1.,1.,1.,1.,1.,1.,1.,1.,1.,1.,1.,       43P    724
1.,1.,1.,1.,1.,1.,1.,1.,1.,1.,1.,1.,1.,1.,1.,1.,1.,1.,1.,1.,1.,       43P    725
1.,1.,1.,1.,1.,1.,1.,1.,1.,1.,1.,1.,1.,1.,1.,1.,1.,1.,1.,1.,1.,       43P    726
1.,1.,1.,1.,1.,1.,1.,1.,1.,1.,1.,1.,1.,1.,1.,1.,1.,1.,1.,1.,1.,       43P    727
1.,1.,1.,1.,1.,1.,1.,1.,1.,1.,1.,1.,1.,1.,1.,1.,1.,1.,1.,1.,1.,       43P    728
1.,1.,1.,1.,1.,1.,1.,1.,1.,1.,1.,1.,1.,1.,1.,1.,1.,1.,1.,1.,1.,       43P    729
1.,1.,1.,1.,1.,1.,1.,1.,1.,1.,1.,1.,1.,1.,1.,1.,1.,1.,1.,1.,1.,       43P    730
1.,1.,1.,1.,1.,1.,1.,1.,1.,1.,1.,1.,1.,1.,1.,1.,1.,1.,1.,1.,1.,       43P    731
1.,1.,1.,1.,1.,1.,1.,1.,1.,1.,1.,1.,0.000396526148,                   43P    732
-0.001704484384,0.,0.000395422796,-0.001705365582,0.,                 43P    733
0.000390627596,-0.001703812823,0.,0.000389136388,                     43P    734
-0.001703931139,0.,0.000384753169,-0.001707315805,0.,                 43P    735
0.000381689752,-0.001709097285,0.,0.000377532252,                     43P    736
-0.001711106455,0.,0.000371954648,-0.001706672449,0.,                 43P    737
0.000365903227,-0.001712696829,0.,0.000357905247,                     43P    738
-0.001712801687,0.,0.000350255438,-0.001715212607,0.,                 43P    739
0.000342244119,-0.001716593637,0.,0.000334232423,                     43P    740
-0.001717116625,0.,0.000326689467,-0.00171823568,0.,                  43P    741
0.000320741996,-0.001723683534,0.,0.000313133455,                     43P    742
-0.001721776004,0.,0.00030607553,-0.001723206333,0.,                  43P    743
0.000299094806,-0.001724840586,0.,0.000292508194,                     43P    744
-0.001727995661,0.,0.000285112102,-0.00172855681,0.,                  43P    745
0.000278206968,-0.001727929385,0.,0.000270437368,                     43P    746
-0.001727518642,0.,0.000264724664,-0.00173142117,0.,                  43P    747
0.000257405432,-0.001734540271,0.,0.000250751337,                     43P    748
-0.001730662509,0.,0.000243786715,-0.001729169985,0.,                 43P    749
0.000238083365,-0.001732727625,0.,0.000232855465,                     43P    750
-0.001731478068,0.,0.000230118577,-0.001733735525,0.,                 43P    751
0.00022702021,-0.001735812272,0.,0.000222209712,-0.001735264679,      43P    752
0.,0.000216208342,-0.0017344798,0.,0.000206555473,                    43P    753
-0.001737116224,0.,0.000197722948,-0.001740015184,0.,                 43P    754
0.000188158645,-0.001742154471,0.,0.000181035224,                     43P    755
-0.001741307891,0.,0.000173626133,-0.001738927828,0.,                 43P    756
0.000166948758,-0.001742752825,0.,0.000160550983,                     43P    757
-0.001744406366,0.,0.000153800586,-0.001737678602,0.,                 43P    758
0.000146858335,-0.001741433876,0.,0.000140883078,-0.00174479874,      43P    759
0.,0.000133061827,-0.001744677897,0.,0.000126396836,                  43P    760
-0.00174445683,0.,0.000118609338,-0.001742570491,0.,                  43P    761
0.000111979872,-0.001746566737,0.,0.000109309949,                     43P    762
-0.001753972972,0.,0.00009856307,-0.001749676688,0.,                  43P    763
0.00009386143,-0.001747019007,0.,0.000085290685,-0.001748249556,      43P    764
0.,0.000078440787,-0.001748145397,0.,0.000068431328,                  43P    765
-0.001751403248,0.,0.000058841063,-0.001749513228,0.,                 43P    766
0.000049083757,-0.001749670566,0.,0.000041672955,                     43P    767
-0.001750667698,0.,0.000034475297,-0.001749537243,0.,                 43P    768
0.000026895996,-0.001748326621,0.,0.000020621903,-0.00175420747,      43P    769
0.,0.000013504612,-0.001753582697,0.,0.000007365516,                  43P    770
-0.001748600783,0.,0.000000127723,-0.001749530385,0.,                 43P    771
-0.000006972788,-0.001748484014,0.,-0.000013272003,                   43P    772
-0.001744863858,0.,-0.000020521594,-0.001747610101,0.,                43P    773
-0.000029558969,-0.001742920016,0.,-0.00004089964,                    43P    774
-0.001746227382,0.,-0.000054318699,-0.001750498635,0.,                43P    775
-0.000066107886,-0.00174913757,0.,-0.00007510676,                     43P    776
-0.001746471955,0.,-0.000081817863,-0.001753189342,0.,                43P    777
-0.000087431986,-0.001747482592,0.,-0.000094208772,                   43P    778
-0.001745031787,0.,-0.000100934257,-0.001750715006,0.,                43P    779
-0.000107680351,-0.001748251553,0.,-0.00011279268,                    43P    780
-0.001743332084,0.,-0.000120463145,-0.001746808546,0.,                43P    781
-0.000126535236,-0.001743621725,0.,-0.000133200677,                   43P    782
-0.001741780085,0.,-0.000140026028,-0.001743363682,0.,                43P    783
-0.000149162691,-0.001742060777,0.,-0.000157641784,                   43P    784
-0.00173818628,0.,-0.000166896448,-0.001738573775,0.,                 43P    785
-0.000173616838,-0.001740838353,0.,-0.000180236355,                   43P    786
-0.001738364542,0.,-0.000186625441,-0.001735385893,0.,                43P    787
-0.000193424061,-0.001738876721,0.,-0.000199570341,                   43P    788
-0.001739241482,0.,-0.000206997355,-0.001734069958,0.,                43P    789
-0.000212954577,-0.00173789561,0.,-0.000219967068,                    43P    790
-0.001738484847,0.,-0.000226428614,-0.001734669769,0.,                43P    791
-0.000233114084,-0.001735620205,0.,-0.000242120253,                   43P    792
-0.001736686914,0.,-0.000253255025,-0.001733416227,0.,                43P    793
-0.000264091995,-0.00173046001,0.,-0.00027331505,                     43P    794
-0.001732001188,0.,-0.000279073671,-0.001726954244,0.,                43P    795
-0.000285861609,-0.001726812996,0.,-0.000292385051,                   43P    796
-0.001724312418,0.,-0.000298937771,-0.001723346905,0.,                43P    797
-0.000305389041,-0.001719835729,0.,-0.000312156898,                   43P    798
-0.001721979693,0.,-0.000318458927,-0.001720010373,0.,                43P    799
-0.000324378421,-0.001721315044,0.,-0.000329640624,                   43P    800
-0.001723279648,0.,-0.000333336465,-0.001718133185,0.,                43P    801
-0.000338032477,-0.00171148733,0.,-0.000349153084,                    43P    802
-0.001719809029,0.,-0.000356220806,-0.001708859456,0.,                43P    803
-0.000366244097,-0.001706632615,0.,-0.00037667122,                    43P    804
-0.001714248323,0.,-0.000385480245,-0.00170401614,0.,                 43P    805
-0.000392950579,-0.001703793851,0.,-0.000396526148,                   43P    806
-0.001704484384,0.,0.000396526148,-0.001704484384,                    43P    807
0.000007673646,0.000395419245,-0.001705348239,0.000007674119,         43P    808
0.000390617044,-0.001703761232,0.000007675052,0.000389115662,         43P    809
-0.001703829573,0.000007676413,0.000384722612,-0.00170716574,         43P    810
0.000007677734,0.000381649728,-0.001708900276,0.000007679012,         43P    811
0.000377483142,-0.001710864138,0.000007680246,0.000371893956,         43P    812
-0.001706372006,0.000007681828,0.000365829104,-0.001712328213,        43P    813
0.000007683683,0.000357816827,-0.001712359074,0.000007685695,         43P    814
0.00035015469,-0.001714704442,0.000007687476,0.000342133159,          43P    815
-0.001716029002,0.000007689009,0.000334113886,-0.001716507419,        43P    816
0.000007690216,0.000326565757,-0.001717592816,0.000007691125,         43P    817
0.000320615022,-0.001723015793,0.000007691795,0.000313004717,         43P    818
-0.001721089825,0.000007692288,0.000305946389,-0.001722507551,        43P    819
0.000007692621,0.000298966481,-0.001724134427,0.000007692812,         43P    820
0.000292381762,-0.001727286747,0.000007692876,0.000284988502,         43P    821
-0.001727849158,0.00000769283,0.000278086994,-0.001727226401,         43P    822
0.000007692691,0.000270321677,-0.00172682313,0.000007692476,          43P    823
0.00026461377,-0.001730735327,0.0000076922,0.000257299709,            43P    824
-0.001733865686,0.000007691881,0.000250651018,-0.001730000167,        43P    825
0.000007691536,0.000243691892,-0.001728520264,0.00000769118,          43P    826
0.000237993079,-0.00173208823,0.000007690889,0.000232768716,          43P    827
-0.001730846517,0.000007690668,0.000230034414,-0.001733109573,        43P    828
0.00000769051,0.000226938551,-0.001735191559,0.000007690362,          43P    829
0.000222131251,-0.001734650355,0.000007690181,0.00021613358,          43P    830
-0.001733872182,0.00000768999,0.000206486049,-0.001736516836,         43P    831
0.000007689753,0.000197658071,-0.001739420619,0.00000768961,          43P    832
0.00018809767,-0.001741561971,0.000007689544,0.000180976887,          43P    833
-0.001740715725,0.000007689527,0.000173570185,-0.001738334942,        43P    834
0.00000768954,0.000166894986,-0.00174215833,0.000007689578,           43P    835
0.000160499207,-0.001743809534,0.000007689635,0.000153750665,         43P    836
-0.001737078867,0.000007689709,0.000146810164,-0.001740830836,        43P    837
0.000007689794,0.000140836587,-0.001744192156,0.000007689885,         43P    838
0.000133016984,-0.001744067692,0.000007689979,0.000126353644,         43P    839
-0.00174384309,0.000007690071,0.000118567835,-0.001741953465,         43P    840
0.000007690156,0.000111940153,-0.001745946807,0.000007690231,         43P    841
0.000109272147,-0.001753350702,0.000007690291,0.000098527317,         43P    842
-0.001749052612,0.000007690337,0.000093827829,-0.001746393627,        43P    843
0.000007690369,0.000085259329,-0.001747623321,0.000007690389,         43P    844
0.000078411763,-0.001747518704,0.000007690398,0.000068405518,         43P    845
-0.001750776397,0.000007690399,0.000058818607,-0.001748886796,        43P    846
0.000007690384,0.000049064762,-0.001749044913,0.00000769036,          43P    847
0.000041656603,-0.001750042755,0.000007690339,0.000034461624,         43P    848
-0.001748913084,0.000007690316,0.000026885032,-0.001747703264,        43P    849
0.000007690293,0.000020613669,-0.001753584881,0.000007690271,         43P    850
0.00001349912,-0.001752960787,0.000007690251,0.000007362773,          43P    851
-0.001747979409,0.000007690236,0.000000127679,-0.001748909345,        43P    852
0.000007690227,-0.000006970189,-0.001747863067,0.000007690225,        43P    853
-0.00001326682,-0.001744242816,0.000007690228,-0.000020513844,        43P    854
-0.001746988817,0.000007690235,-0.000029547825,-0.001742298265,       43P    855
0.000007690249,-0.000040884315,-0.001745604876,0.000007690272,        43P    856
-0.000054298481,-0.001749875261,0.000007690299,-0.00006608372,        43P    857
-0.001748513766,0.000007690314,-0.000075079526,-0.00174584814,        43P    858
0.000007690318,-0.000081788378,-0.001752565725,0.000007690315,        43P    859
-0.000087400303,-0.001746859418,0.000007690306,-0.000094174947,       43P    860
-0.001744409339,0.00000769029,-0.000100898349,-0.001750093609,        43P    861
0.000007690265,-0.000107642448,-0.001747631552,0.00000769023,         43P    862
-0.000112752868,-0.001742713849,0.000007690186,-0.000120421489,       43P    863
-0.001746192328,0.000007690135,-0.000126491752,-0.001743007696,       43P    864
0.000007690079,-0.000133155363,-0.001741168315,0.000007690022,        43P    865
-0.000139978857,-0.001742754138,0.000007689966,-0.00014911298,        43P    866
-0.001741454023,0.000007689897,-0.000157589392,-0.001737581845,       43P    867
0.000007689841,-0.000166841146,-0.001737970782,0.000007689809,        43P    868
-0.000173559216,-0.001740235902,0.000007689801,-0.000180176256,       43P    869
-0.00173776199,0.00000768981,-0.000186562684,-0.001734782497,         43P    870
0.00000768984,-0.000193358442,-0.001738271636,0.000007689894,         43P    871
-0.000199501635,-0.001738633762,0.000007689973,-0.000206925316,       43P    872
-0.001733458553,0.000007690082,-0.000212878939,-0.001737279377,       43P    873
0.000007690222,-0.000219887544,-0.001737862543,0.000007690397,        43P    874
-0.000226345006,-0.001734040526,0.000007690595,-0.000233026275,       43P    875
-0.001734983516,0.000007690808,-0.000242026806,-0.001736040118,       43P    876
0.000007691097,-0.000253154676,-0.001732757379,0.000007691443,        43P    877
-0.000263985518,-0.001729792348,0.000007691701,-0.000273204483,       43P    878
-0.001731329895,0.000007691814,-0.000278960529,-0.001726282308,       43P    879
0.000007691842,-0.000285746472,-0.001726142865,0.000007691803,        43P    880
-0.000292268587,-0.001723646909,0.000007691687,-0.000298820732,       43P    881
-0.001722689207,0.000007691484,-0.00030527227,-0.001719189397,        43P    882
0.000007691183,-0.000312041323,-0.001721348653,0.000007690775,        43P    883
-0.000318345418,-0.001719397645,0.000007690284,-0.000324267699,       43P    884
-0.001720723015,0.000007689726,-0.000329533174,-0.001722709704,       43P    885
0.00000768913,-0.00033323296,-0.001717588176,0.000007688456,          43P    886
-0.000337935105,-0.001710979255,0.000007687456,-0.00034906496,        43P    887
-0.001719353821,0.000007686023,-0.000356146152,-0.001708477724,       43P    888
0.000007684028,-0.000366185125,-0.001706333713,0.000007681777,        43P    889
-0.000376629981,-0.001714040925,0.000007679289,-0.00038545863,        43P    890
-0.001703908234,0.000007676583,-0.000392943199,-0.001703757147,       43P    891
0.000007674645,-0.000396526148,-0.001704484384,0.000007673646,        43P    892
0.000396526148,-0.001704484384,0.000018687649,0.000395409537,         43P    893
-0.00170530083,0.000018690289,0.0003905882,-0.001703620207,           43P    894
0.000018695504,0.000389059005,-0.001703551941,0.000018703112,         43P    895
0.000384639085,-0.001706755535,0.000018710495,0.000381540321,         43P    896
-0.001708361751,0.00001871764,0.000377348899,-0.001710201761,         43P    897
0.000018724535,0.000371728055,-0.001705550743,0.000018733378,         43P    898
0.000365626488,-0.001711320598,0.000018743746,0.000357575131,         43P    899
-0.001711149188,0.000018754994,0.000349879294,-0.00171331537,         43P    900
0.000018764949,0.000341829848,-0.001714485566,0.000018773515,         43P    901
0.000333789863,-0.001714842152,0.000018780263,0.000326227595,         43P    902
-0.001715835543,0.000018785345,0.000320267937,-0.001721190517,        43P    903
0.000018789087,0.000312652812,-0.001719214151,0.000018791843,         43P    904
0.000305593381,-0.001720597424,0.000018793707,0.000298615702,         43P    905
-0.001722204138,0.000018794771,0.000292036161,-0.001725348928,        43P    906
0.000018795129,0.000284650638,-0.001725914783,0.000018794873,         43P    907
0.000277759046,-0.00172530479,0.000018794096,0.000270005436,          43P    908
-0.001724921943,0.000018792892,0.000264310642,-0.001728860569,        43P    909
0.000018791352,0.000257010715,-0.001732021704,0.00001878957,          43P    910
0.000250376795,-0.00172818965,0.000018787638,0.00024343269,           43P    911
-0.001726744246,0.00001878565,0.000237746284,-0.001730340441,         43P    912
0.000018784024,0.000232531585,-0.00172912017,0.000018782788,          43P    913
0.000229804354,-0.00173139853,0.000018781905,0.000226715335,          43P    914
-0.001733494835,0.000018781077,0.000221916776,-0.001732971098,        43P    915
0.000018780065,0.000215929216,-0.001732211253,0.000018778998,         43P    916
0.000206296277,-0.001734878405,0.000018777675,0.000197480728,         43P    917
-0.00173779537,0.000018776877,0.000187930992,-0.00173994237,          43P    918
0.000018776505,0.000180817425,-0.001739097035,0.000018776414,         43P    919
0.000173417253,-0.001736714285,0.000018776485,0.000166747998,         43P    920
-0.001740533273,0.000018776695,0.000160357678,-0.001742178087,        43P    921
0.000018777017,0.000153614207,-0.001735439487,0.000018777427,         43P    922
0.000146678489,-0.001739182423,0.000018777901,0.000140709505,         43P    923
-0.001742534055,0.000018778413,0.000132894404,-0.001742399694,        43P    924
0.000018778938,0.000126235575,-0.001742165429,0.000018779452,         43P    925
0.000118454387,-0.001740266822,0.000018779929,0.00011183158,          43P    926
-0.001744252223,0.000018780349,0.000109168818,-0.001751649724,        43P    927
0.000018780683,0.000098429587,-0.001747346696,0.000018780937,         43P    928
0.000093735979,-0.001744684147,0.000018781116,0.000085173618,         43P    929
-0.001745911505,0.000018781228,0.000078332427,-0.001745805632,        43P    930
0.000018781281,0.000068334966,-0.001749062897,0.000018781284,         43P    931
0.000058757224,-0.001747174439,0.000018781201,0.000049012841,         43P    932
-0.001747334686,0.000018781067,0.000041611903,-0.001748334471,        43P    933
0.000018780948,0.000034424248,-0.001747206941,0.00001878082,          43P    934
0.00002685506,-0.001745999314,0.000018780691,0.00002059116,           43P    935
-0.001751883028,0.000018780568,0.00001348411,-0.001751260789,         43P    936
0.00001878046,0.000007355275,-0.001746280877,0.000018780376,          43P    937
0.000000127559,-0.001747211727,0.000018780324,-0.000006963084,        43P    938
-0.001746165704,0.000018780311,-0.000013252652,-0.001742545194,       43P    939
0.000018780327,-0.000020492661,-0.001745290533,0.000018780368,        43P    940
-0.000029517364,-0.001740598705,0.000018780446,-0.000040842422,       43P    941
-0.00174390325,0.000018780573,-0.000054243216,-0.001748171262,        43P    942
0.000018780725,-0.000066017662,-0.001746808592,0.000018780811,        43P    943
-0.000075005083,-0.001744142938,0.000018780832,-0.000081707782,       43P    944
-0.001750861063,0.000018780818,-0.000087313697,-0.001745155966,       43P    945
0.000018780768,-0.000094082484,-0.001742707874,0.000018780675,        43P    946
-0.000100800194,-0.001748395014,0.000018780535,-0.000107538838,       43P    947
-0.001745936775,0.000018780342,-0.000112644043,-0.001741023899,       43P    948
0.000018780094,-0.00012030762,-0.001744507893,0.000018779809,         43P    949
-0.00012637289,-0.001741329244,0.000018779499,-0.000133031495,        43P    950
-0.001739496036,0.000018779179,-0.000139849914,-0.001741087944,       43P    951
0.000018778866,-0.000148977093,-0.001739795456,0.000018778478,        43P    952
-0.000157446177,-0.001735929618,0.000018778165,-0.000166689977,       43P    953
-0.001736322497,0.000018777989,-0.000173401709,-0.001738589096,       43P    954
0.000018777942,-0.000180011976,-0.00173611491,0.000018777994,         43P    955
-0.000186391136,-0.001733133111,0.000018778161,-0.000193179073,       43P    956
-0.001736617633,0.00001877846,-0.000199313829,-0.001736972554,        43P    957
0.000018778905,-0.000206728398,-0.001731787276,0.000018779513,        43P    958
-0.000212672183,-0.001735594899,0.000018780297,-0.000219670165,       43P    959
-0.00173616147,0.000018781273,-0.000226116463,-0.001732320484,        43P    960
0.000018782383,-0.000232786251,-0.001733243124,0.000018783573,        43P    961
-0.000241771369,-0.001734272095,0.000018785188,-0.000252880372,       43P    962
-0.001730956411,0.000018787122,-0.000263694462,-0.001727967288,       43P    963
0.000018788564,-0.000272902246,-0.001729494911,0.000018789195,        43P    964
-0.000278651254,-0.001724445565,0.000018789351,-0.000285431744,       43P    965
-0.001724311056,0.000018789133,-0.00029195023,-0.001721827737,        43P    966
0.000018788484,-0.000298500808,-0.001720891383,0.000018787348,        43P    967
-0.000304953075,-0.001717422643,0.000018785668,-0.000311725395,       43P    968
-0.0017196237,0.000018783387,-0.000318035139,-0.001717722748,         43P    969
0.00001878064,-0.000323965039,-0.001719104697,0.000018777524,         43P    970
-0.000329239458,-0.001721151757,0.000018774192,-0.00033295003,        43P    971
-0.001716098391,0.000018770423,-0.000337668936,-0.001709590429,       43P    972
0.000018764835,-0.000348824072,-0.001718109506,0.000018756824,        43P    973
-0.000355942085,-0.001707434256,0.000018745675,-0.000366023925,       43P    974
-0.001705516664,0.000018733096,-0.000376517254,-0.001713473999,       43P    975
0.00001871919,-0.000385399545,-0.001703613274,0.000018704062,         43P    976
-0.000392923028,-0.001703656814,0.000018693232,-0.000396526148,       43P    977
-0.001704484384,0.000018687649,0.000396526148,-0.001704484384,        43P    978
0.000033323103,0.000395417206,-0.001705338282,0.000033330309,         43P    979
0.000390610986,-0.001703731614,0.000033344539,0.000389103762,         43P    980
-0.001703771264,0.000033365302,0.00038470507,-0.001707079588,         43P    981
0.000033385448,0.00038162675,-0.001708787173,0.000033404946,          43P    982
0.000377454948,-0.001710725024,0.000033423761,0.000371859113,         43P    983
-0.001706199522,0.000033447894,0.00036578655,-0.001712116591,         43P    984
0.000033476188,0.000357766065,-0.001712104971,0.000033506881,         43P    985
0.000350096851,-0.001714412705,0.000033534048,0.000342069457,         43P    986
-0.001715704845,0.000033557423,0.000334045834,-0.001716157675,        43P    987
0.000033575838,0.000326494735,-0.001717223749,0.000033589706,         43P    988
0.000320542126,-0.001722632443,0.000033599917,0.000312930809,         43P    989
-0.00172069589,0.000033607439,0.000305872249,-0.00172210638,          43P    990
0.000033612525,0.000298892809,-0.001723729022,0.00003361543,          43P    991
0.000292309178,-0.001726879761,0.000033616406,0.000284917542,         43P    992
-0.001727442895,0.000033615708,0.000278018118,-0.001726822819,        43P    993
0.000033613588,0.000270255259,-0.001726423837,0.0000336103,           43P    994
0.000264550106,-0.001730341585,0.000033606098,0.000257239014,         43P    995
-0.001733478408,0.000033601235,0.000250593425,-0.001729619917,        43P    996
0.000033595964,0.000243637453,-0.00172814726,0.000033590539,          43P    997
0.000237941247,-0.001731721154,0.000033586102,0.000232718913,         43P    998
-0.001730483945,0.000033582728,0.000229986096,-0.001732750215,        43P    999
0.000033580318,0.00022689167,-0.001734835208,0.00003357806,           43P   1000
0.000222086206,-0.001734297673,0.000033575299,0.000216090659,         43P   1001
-0.001733523348,0.000033572386,0.000206446192,-0.001736172728,        43P   1002
0.000033568776,0.000197620825,-0.001739079279,0.000033566599,         43P   1003
0.000188062663,-0.001741221818,0.000033565583,0.000180943397,         43P   1004
-0.001740375763,0.000033565334,0.000173538066,-0.001737994567,        43P   1005
0.000033565529,0.000166864115,-0.001741817031,0.0000335661,           43P   1006
0.000160469483,-0.001743466892,0.00003356698,0.000153722006,          43P   1007
-0.00173673456,0.0000335681,0.000146782509,-0.001740484632,           43P   1008
0.000033569393,0.000140809897,-0.001743843917,0.000033570789,         43P   1009
0.000132991239,-0.001743717374,0.000033572223,0.000126328847,         43P   1010
-0.001743490743,0.000033573624,0.000118544009,-0.001741599232,        43P   1011
0.000033574926,0.00011191735,-0.001745590906,0.000033576071,          43P   1012
0.000109250446,-0.001752993458,0.000033576984,0.000098506792,         43P   1013
-0.001748694331,0.000033577679,0.000093808538,-0.001746034597,        43P   1014
0.000033578167,0.000085241328,-0.001747263801,0.000033578472,         43P   1015
0.000078395101,-0.001747158919,0.000033578616,0.000068390701,         43P   1016
-0.001750416523,0.000033578623,0.000058805715,-0.001748527162,        43P   1017
0.000033578399,0.000049053858,-0.001748685726,0.000033578032,         43P   1018
0.000041647215,-0.001749683976,0.000033577708,0.000034453774,         43P   1019
-0.001748554755,0.000033577358,0.000026878737,-0.001747345396,        43P   1020
0.000033577005,0.000020608941,-0.001753227453,0.00003357667,          43P   1021
0.000013495968,-0.001752603748,0.000033576376,0.000007361198,         43P   1022
-0.001747622678,0.000033576146,0.000000127654,-0.001748552806,        43P   1023
0.000033576005,-0.000006968697,-0.001747506582,0.000033575968,        43P   1024
-0.000013263844,-0.001743886277,0.000033576013,-0.000020509395,       43P   1025
-0.001746632139,0.000033576124,-0.000029541428,-0.001741941318,       43P   1026
0.000033576336,-0.000040875517,-0.001745247495,0.000033576683,        43P   1027
-0.000054286874,-0.001749517382,0.000033577098,-0.000066069846,       43P   1028
-0.00174815564,0.000033577334,-0.000075063891,-0.001745490009,        43P   1029
0.000033577392,-0.000081771451,-0.001752207707,0.000033577353,        43P   1030
-0.000087382114,-0.001746501654,0.000033577215,-0.000094155527,       43P   1031
-0.001744051993,0.000033576963,-0.000100877734,-0.001749736865,       43P   1032
0.000033576579,-0.000107620687,-0.001747275611,0.000033576054,        43P   1033
-0.000112730012,-0.00174235892,0.000033575377,-0.000120397574,        43P   1034
-0.001745838558,0.000033574599,-0.000126466788,-0.001742655183,       43P   1035
0.000033573753,-0.000133129348,-0.001740817098,0.000033572881,        43P   1036
-0.000139951776,-0.001742404199,0.000033572027,-0.00014908444,        43P   1037
-0.001741105686,0.000033570968,-0.000157559313,-0.001737234839,       43P   1038
0.000033570113,-0.000166809397,-0.001737624605,0.000033569633,        43P   1039
-0.000173526136,-0.001739890035,0.000033569503,-0.000180141754,       43P   1040
-0.001737416066,0.000033569646,-0.000186526655,-0.001734436088,       43P   1041
0.000033570103,-0.000193320771,-0.001737924258,0.000033570918,        43P   1042
-0.000199462192,-0.001738284871,0.000033572133,-0.000206883959,       43P   1043
-0.001733107547,0.00003357379,-0.000212835516,-0.001736925598,        43P   1044
0.00003357593,-0.00021984189,-0.001737505278,0.000033578594,          43P   1045
-0.000226297007,-0.001733679278,0.000033581624,-0.000232975865,       43P   1046
-0.001734617994,0.00003358487,-0.000241973159,-0.001735668792,        43P   1047
0.000033589279,-0.000253097066,-0.001732379134,0.000033594556,        43P   1048
-0.00026392439,-0.001729409044,0.000033598489,-0.000273141006,        43P   1049
-0.001730944506,0.000033600212,-0.000278895574,-0.00172589655,        43P   1050
0.000033600638,-0.000285680372,-0.001725758143,0.000033600043,        43P   1051
-0.000292201725,-0.001723264841,0.000033598272,-0.000298753541,       43P   1052
-0.001722311623,0.000033595172,-0.000305205232,-0.001718818338,       43P   1053
0.000033590587,-0.000311974971,-0.001720986374,0.000033584363,        43P   1054
-0.000318280252,-0.001719045878,0.000033576867,-0.000324204133,       43P   1055
-0.001720383131,0.000033568363,-0.000329471487,-0.001722382499,       43P   1056
0.00003355927,-0.000333173539,-0.001717275287,0.000033548987,         43P   1057
-0.000337879203,-0.00171068757,0.000033533736,-0.000349014368,        43P   1058
-0.001719092486,0.000033511875,-0.000356103293,-0.001708258572,       43P   1059
0.000033481452,-0.00036615127,-0.001706162114,0.000033447123,         43P   1060
-0.000376606306,-0.001713921857,0.000033409176,-0.00038544622,        43P   1061
-0.001703846286,0.000033367894,-0.000392938963,-0.001703736075,       43P   1062
0.00003333834,-0.000396526148,-0.001704484384,0.000033323103,         43P   1063
0.000396526148,-0.001704484384,0.000042857995,0.000395407891,         43P   1064
-0.001705292793,0.000042865463,0.00039058331,-0.001703596298,         43P   1065
0.00004288021,0.0003890494,-0.001703504872,0.000042901726,            43P   1066
0.000384624924,-0.001706685991,0.000042922604,0.000381521773,         43P   1067
-0.001708270451,0.000042942809,0.00037732614,-0.001710089464,         43P   1068
0.000042962307,0.000371699928,-0.001705411509,0.000042987316,         43P   1069
0.000365592137,-0.001711149771,0.000043016638,0.000357534155,         43P   1070
-0.001710944069,0.000043048445,0.000349832605,-0.001713079872,        43P   1071
0.000043076598,0.000341778426,-0.001714223898,0.000043100822,         43P   1072
0.00033373493,-0.001714559829,0.000043119906,0.000326170264,          43P   1073
-0.001715537621,0.000043134277,0.000320209093,-0.001720881066,        43P   1074
0.000043144859,0.000312593151,-0.001718896155,0.000043152654,         43P   1075
0.000305533533,-0.001720273588,0.000043157925,0.000298556233,         43P   1076
-0.001721876884,0.000043160935,0.000291977568,-0.001725020397,        43P   1077
0.000043161947,0.000284593358,-0.001725586836,0.000043161223,         43P   1078
0.000277703447,-0.001724979007,0.000043159026,0.000269951822,         43P   1079
-0.001724599623,0.000043155619,0.000264259251,-0.001728542729,        43P   1080
0.000043151264,0.000256961721,-0.001731709082,0.000043146224,         43P   1081
0.000250330304,-0.001727882702,0.000043140762,0.000243388746,         43P   1082
-0.001726443146,0.000043135141,0.000237704443,-0.001730044127,        43P   1083
0.000043130542,0.000232491382,-0.001728827491,0.000043127046,         43P   1084
0.000229765351,-0.001731108446,0.000043124549,0.000226677492,         43P   1085
-0.001733207179,0.000043122208,0.000221880415,-0.001732686402,        43P   1086
0.000043119347,0.000215894569,-0.001731929665,0.000043116328,         43P   1087
0.000206264103,-0.001734600631,0.000043112587,0.000197450662,         43P   1088
-0.001737519832,0.000043110331,0.000187902734,-0.001739667788,        43P   1089
0.000043109279,0.00018079039,-0.001738822608,0.00004310902,           43P   1090
0.000173391325,-0.001736439525,0.000043109222,0.000166723078,         43P   1091
-0.001740257766,0.000043109814,0.000160333684,-0.001741901497,        43P   1092
0.000043110726,0.000153591073,-0.001735161552,0.000043111887,         43P   1093
0.000146656165,-0.001738902957,0.000043113226,0.00014068796,          43P   1094
-0.001742252947,0.000043114674,0.000132873622,-0.001742116907,        43P   1095
0.000043116159,0.000126215559,-0.001741881005,0.000043117611,         43P   1096
0.000118435153,-0.001739980874,0.00004311896,0.000111813173,          43P   1097
-0.00174396493,0.000043120148,0.0001091513,-0.001751361346,           43P   1098
0.000043121094,0.000098413019,-0.001747057481,0.000043121813,         43P   1099
0.000093720407,-0.001744394328,0.000043122319,0.000085159087,         43P   1100
-0.00174562129,0.000043122635,0.000078318976,-0.001745515204,         43P   1101
0.000043122784,0.000068323005,-0.001748772396,0.000043122792,         43P   1102
0.000058746817,-0.001746884133,0.000043122559,0.000049004038,         43P   1103
-0.00174704474,0.000043122179,0.000041604324,-0.001748044854,         43P   1104
0.000043121844,0.000034417912,-0.001746917687,0.000043121481,         43P   1105
0.000026849979,-0.001745710432,0.000043121115,0.000020587344,         43P   1106
-0.001751594502,0.000043120768,0.000013481565,-0.001750972578,        43P   1107
0.000043120463,0.000007354003,-0.001745992914,0.000043120225,         43P   1108
0.000000127539,-0.00174692392,0.000043120078,-0.000006961879,         43P   1109
-0.00174587794,0.00004312004,-0.00001325025,-0.001742257385,          43P   1110
0.000043120087,-0.000020489069,-0.001745002612,0.000043120202,        43P   1111
-0.000029512199,-0.001740310567,0.000043120422,-0.00004083532,        43P   1112
-0.001743614763,0.000043120781,-0.000054233846,-0.001747882373,       43P   1113
0.000043121212,-0.000066006462,-0.001746519504,0.000043121456,        43P   1114
-0.000074992462,-0.001743853844,0.000043121516,-0.000081694118,       43P   1115
-0.001750572061,0.000043121475,-0.000087299014,-0.001744867169,       43P   1116
0.000043121333,-0.000094066809,-0.001742419414,0.000043121071,        43P   1117
-0.000100783553,-0.001748107041,0.000043120673,-0.000107521273,       43P   1118
-0.001745649449,0.000043120129,-0.000112625593,-0.001740737391,       43P   1119
0.000043119428,-0.000120288315,-0.00174422232,0.000043118622,         43P   1120
-0.000126352738,-0.001741044685,0.000043117744,-0.000133010495,       43P   1121
-0.001739212524,0.000043116841,-0.000139828053,-0.001740805464,       43P   1122
0.000043115956,-0.000148954055,-0.001739514269,0.000043114858,        43P   1123
-0.000157421896,-0.001735649505,0.000043113973,-0.000166664348,       43P   1124
-0.001736043053,0.000043113476,-0.000173375005,-0.001738309903,       43P   1125
0.000043113341,-0.000179984124,-0.00173583567,0.000043113489,         43P   1126
-0.000186362053,-0.00173285348,0.000043113963,-0.000193148663,        43P   1127
-0.001736337219,0.000043114807,-0.00019928199,-0.001736690919,        43P   1128
0.000043116066,-0.000206695013,-0.001731503933,0.000043117783,        43P   1129
-0.00021263713,-0.001735309319,0.000043120001,-0.000219633312,        43P   1130
-0.001735873076,0.000043122761,-0.000226077716,-0.001732028874,       43P   1131
0.000043125902,-0.000232745558,-0.001732948064,0.000043129266,        43P   1132
-0.000241728064,-0.001733972351,0.000043133835,-0.000252833868,       43P   1133
-0.001730651082,0.000043139303,-0.000263645117,-0.001727657875,       43P   1134
0.000043143379,-0.000272851005,-0.001729183814,0.000043145165,        43P   1135
-0.000278598821,-0.00172413417,0.000043145606,-0.000285378387,        43P   1136
-0.001724000498,0.000043144989,-0.000291896257,-0.001721519321,       43P   1137
0.000043143155,-0.000298446569,-0.001720586587,0.000043139941,        43P   1138
-0.00030489896,-0.001717123114,0.00004313519,-0.000311671834,         43P   1139
-0.001719331258,0.00004312874,-0.000317982535,-0.001717438792,        43P   1140
0.000043120972,-0.000323913727,-0.001718830334,0.00004311216,         43P   1141
-0.000329189663,-0.001720887629,0.000043102737,-0.000332902063,       43P   1142
-0.001715845818,0.00004309208,-0.000337623811,-0.001709354972,        43P   1143
0.000043076275,-0.000348783232,-0.001717898549,0.000043053621,        43P   1144
-0.000355907488,-0.001707257351,0.000043022093,-0.000365996596,       43P   1145
-0.001705378145,0.000042986518,-0.000376498143,-0.001713377885,       43P   1146
0.000042947193,-0.000385389527,-0.001703563267,0.000042904412,        43P   1147
-0.000392919608,-0.001703639804,0.000042873786,-0.000396526148,       43P   1148
-0.001704484384,0.000042857995,0.000396526148,-0.001704484384,        43P   1149
0.000050905132,0.000395413413,-0.001705319759,0.000050917782,         43P   1150
0.000390599717,-0.001703676513,0.00005094276,0.000389081626,          43P   1151
-0.001703662789,0.000050979204,0.000384672434,-0.001706919315,        43P   1152
0.000051014567,0.000381584003,-0.001708576764,0.00005104879,          43P   1153
0.000377402497,-0.001710466224,0.000051081816,0.000371794293,         43P   1154
-0.001705878643,0.000051124176,0.000365707385,-0.001711722902,        43P   1155
0.000051173841,0.000357671631,-0.001711632252,0.000051227716,         43P   1156
0.00034998925,-0.001713869976,0.000051275402,0.000341950949,          43P   1157
-0.001715101804,0.000051316432,0.000333919234,-0.001715507033,        43P   1158
0.000051348755,0.000326362611,-0.001716537158,0.000051373098,         43P   1159
0.000320406515,-0.001721919283,0.000051391021,0.000312793315,         43P   1160
-0.001719963039,0.000051404224,0.000305734324,-0.001721360068,        43P   1161
0.000051413152,0.000298755756,-0.001722974832,0.000051418251,         43P   1162
0.000292174147,-0.001726122629,0.000051419964,0.000284785535,         43P   1163
-0.001726687108,0.000051418738,0.000277889984,-0.001726072019,        43P   1164
0.000051415017,0.000270131699,-0.001725681018,0.000051409246,         43P   1165
0.00026443167,-0.001729609092,0.00005140187,0.0002571261,             43P   1166
-0.001732757939,0.000051393334,0.000250486282,-0.001728912524,        43P   1167
0.000051384082,0.00024353618,-0.001727453345,0.00005137456,           43P   1168
0.00023784482,-0.001731038269,0.000051366771,0.000232626262,          43P   1169
-0.001729809437,0.00005136085,0.000229896209,-0.001732081687,         43P   1170
0.000051356619,0.000226804457,-0.001734172275,0.000051352655,         43P   1171
0.000222002408,-0.001733641564,0.000051347809,0.000216010811,         43P   1172
-0.001732874401,0.000051342696,0.000206372046,-0.001735532571,        43P   1173
0.00005133636,0.000197551535,-0.001738444273,0.000051332539,          43P   1174
0.00018799754,-0.001740589018,0.000051330755,0.000180881092,          43P   1175
-0.001739743319,0.000051330317,0.000173478313,-0.001737361354,        43P   1176
0.00005133066,0.000166806685,-0.001741182099,0.000051331662,          43P   1177
0.000160414186,-0.001742829464,0.000051333207,0.00015366869,          43P   1178
-0.001736094032,0.000051335173,0.000146731062,-0.001739840574,        43P   1179
0.000051337442,0.000140760244,-0.001743196075,0.000051339894,         43P   1180
0.000132943345,-0.001743065665,0.000051342409,0.000126282716,         43P   1181
-0.001742835258,0.000051344869,0.000118499683,-0.001740940237,        43P   1182
0.000051347154,0.000111874929,-0.001744928809,0.000051349165,         43P   1183
0.000109210074,-0.001752328863,0.000051350768,0.000098468607,         43P   1184
-0.001748027806,0.000051351986,0.000093772651,-0.00174536668,         43P   1185
0.000051352843,0.000085207839,-0.001746594971,0.000051353378,         43P   1186
0.000078364103,-0.001746489599,0.000051353631,0.000068363135,         43P   1187
-0.001749747035,0.000051353644,0.000058781732,-0.001747858121,        43P   1188
0.00005135325,0.000049033571,-0.001748017517,0.000051352606,          43P   1189
0.00004162975,-0.001749016526,0.000051352038,0.000034439171,          43P   1190
-0.001747888141,0.000051351424,0.000026867027,-0.001746679639,        43P   1191
0.000051350804,0.000020600147,-0.001752562516,0.000051350216,         43P   1192
0.000013490103,-0.001751939536,0.0000513497,0.000007358268,           43P   1193
-0.001746959039,0.000051349296,0.000000127607,-0.001747889524,        43P   1194
0.000051349048,-0.000006965921,-0.0017468434,0.000051348983,          43P   1195
-0.000013258309,-0.001743222993,0.000051349063,-0.000020501118,       43P   1196
-0.001745968596,0.000051349257,-0.000029529526,-0.001741277277,       43P   1197
0.00005134963,-0.000040859149,-0.001744582647,0.000051350239,         43P   1198
-0.000054265281,-0.001748851607,0.000051350968,-0.000066044036,       43P   1199
-0.001747489406,0.000051351382,-0.000075034806,-0.001744823763,       43P   1200
0.000051351483,-0.000081739961,-0.001751541672,0.000051351414,        43P   1201
-0.000087348275,-0.001745836092,0.000051351172,-0.000094119401,       43P   1202
-0.001743387207,0.000051350729,-0.000100839384,-0.001749073201,       43P   1203
0.000051350056,-0.000107580206,-0.001746613438,0.000051349134,        43P   1204
-0.000112687493,-0.001741698634,0.000051347947,-0.000120353084,       43P   1205
-0.001745180427,0.00005134658,-0.000126420347,-0.001741999389,        43P   1206
0.000051345095,-0.000133080951,-0.001740163716,0.000051343565,        43P   1207
-0.000139901396,-0.001741753194,0.000051342066,-0.000149031347,       43P   1208
-0.001740457662,0.000051340206,-0.000157503357,-0.001736589292,       43P   1209
0.000051338706,-0.000166750333,-0.001736980598,0.000051337864,        43P   1210
-0.000173464596,-0.001739246606,0.000051337636,-0.000180077567,       43P   1211
-0.001736772529,0.000051337886,-0.000186459629,-0.00173379165,        43P   1212
0.000051338689,-0.000193250689,-0.001737278016,0.000051340119,        43P   1213
-0.000199388814,-0.001737635814,0.000051342252,-0.00020680702,        43P   1214
-0.001732454556,0.000051345161,-0.000212754733,-0.00173626745,        43P   1215
0.000051348917,-0.000219756957,-0.001736840646,0.000051353593,        43P   1216
-0.000226207712,-0.001733007234,0.000051358912,-0.000232882084,       43P   1217
-0.001733937999,0.00005136461,-0.000241873356,-0.001734978002,        43P   1218
0.000051372348,-0.000252989892,-0.001731675472,0.00005138161,         43P   1219
-0.00026381067,-0.001728695968,0.000051388515,-0.000273022918,        43P   1220
-0.001730227553,0.000051391539,-0.000278774736,-0.001725178909,       43P   1221
0.000051392287,-0.000285557404,-0.00172504243,0.000051391242,         43P   1222
-0.000292077338,-0.001722554066,0.000051388134,-0.000298628542,       43P   1223
-0.001721609189,0.000051382692,-0.000305080518,-0.001718128044,       43P   1224
0.000051374644,-0.000311851534,-0.001720312411,0.000051363719,        43P   1225
-0.000318159022,-0.001718391473,0.000051350561,-0.00032408588,        43P   1226
-0.001719750833,0.000051335635,-0.000329356728,-0.001721773788,       43P   1227
0.000051319674,-0.000333062994,-0.001716693208,0.000051301624,        43P   1228
-0.000337775208,-0.001710144937,0.000051274855,-0.00034892025,        43P   1229
-0.001718606315,0.000051236482,-0.000356023562,-0.001707850875,       43P   1230
0.000051183081,-0.000366088286,-0.001705842882,0.000051122824,        43P   1231
-0.000376562262,-0.001713700352,0.000051056215,-0.000385423135,       43P   1232
-0.001703731041,0.000050983753,-0.000392931082,-0.001703696873,       43P   1233
0.000050931878,-0.000396526148,-0.001704484384,0.000050905132,        43P   1234
0.000396526148,-0.001704484384,0.000060658382,0.000395394071,         43P   1235
-0.001705225304,0.000060662383,0.00039054225,-0.001703395541,         43P   1236
0.000060670282,0.000388968746,-0.001703109646,0.000060681808,         43P   1237
0.000384506018,-0.001706102041,0.000060692991,0.000381366026,         43P   1238
-0.001707503829,0.000060703815,0.000377135037,-0.001709146533,        43P   1239
0.000060714259,0.000371463758,-0.001704242392,0.000060727656,         43P   1240
0.000365303702,-0.001709715373,0.000060743363,0.000357190086,         43P   1241
-0.001709221725,0.000060760401,0.000349440563,-0.001711102446,        43P   1242
0.000060775482,0.000341346645,-0.001712026727,0.000060788458,         43P   1243
0.000333273664,-0.001712189223,0.000060798681,0.00032568887,          43P   1244
-0.00171303604,0.000060806379,0.000319714997,-0.001718282679,         43P   1245
0.000060812047,0.000312092193,-0.001716226023,0.000060816223,         43P   1246
0.000305031006,-0.001717554411,0.000060819047,0.000298056879,         43P   1247
-0.001719129004,0.000060820659,0.000291485584,-0.001722261797,        43P   1248
0.000060821201,0.00028411239,-0.001722833141,0.000060820813,          43P   1249
0.000277236594,-0.001722243481,0.000060819636,0.000269501634,         43P   1250
-0.001721893173,0.000060817811,0.000263827731,-0.001725873902,        43P   1251
0.000060815478,0.000256550322,-0.001729084065,0.000060812779,         43P   1252
0.000249939932,-0.001725305325,0.000060809853,0.000243019757,         43P   1253
-0.00172391488,0.000060806842,0.000237353114,-0.001727556046,         43P   1254
0.000060804378,0.000232153813,-0.001726369934,0.000060802506,         43P   1255
0.000229437847,-0.001728672675,0.000060801168,0.000226359731,         43P   1256
-0.001730791793,0.000060799914,0.000221575098,-0.00173029588,         43P   1257
0.000060798381,0.000215603647,-0.001729565235,0.000060796764,         43P   1258
0.000205993952,-0.001732268229,0.00006079476,0.000197198205,          43P   1259
-0.001735206195,0.000060793552,0.000187665459,-0.00173736219,         43P   1260
0.000060792988,0.000180563385,-0.001736518308,0.000060792849,         43P   1261
0.000173173617,-0.001734132425,0.000060792958,0.000166513833,         43P   1262
-0.001737944402,0.000060793275,0.000160132209,-0.001739579037,        43P   1263
0.000060793763,0.000153396816,-0.001732827798,0.000060794385,         43P   1264
0.000146468717,-0.001736556344,0.000060795103,0.00014050705,          43P   1265
-0.001739892543,0.000060795878,0.000132699123,-0.001739742414,        43P   1266
0.000060796674,0.000126047482,-0.001739492756,0.000060797452,         43P   1267
0.000118273652,-0.001737579838,0.000060798174,0.000111658614,         43P   1268
-0.001741552591,0.00006079881,0.000109004204,-0.001748939904,         43P   1269
0.000060799317,0.000098273894,-0.001744629008,0.000060799702,         43P   1270
0.000093589653,-0.001741960782,0.000060799973,0.000085037072,         43P   1271
-0.00174318442,0.000060800143,0.000078206036,-0.001743076546,         43P   1272
0.000060800223,0.00006822257,-0.001746333127,0.000060800227,          43P   1273
0.000058659433,-0.001744446493,0.000060800102,0.000048930125,         43P   1274
-0.001744610131,0.000060799899,0.000041540691,-0.001745613011,        43P   1275
0.000060799719,0.000034364705,-0.001744488893,0.000060799525,         43P   1276
0.000026807313,-0.001743284759,0.000060799328,0.000020555301,         43P   1277
-0.001749171816,0.000060799142,0.000013460197,-0.001748552532,        43P   1278
0.000060798979,0.000007343329,-0.001743574955,0.000060798852,         43P   1279
0.000000127369,-0.001744507262,0.000060798773,-0.000006951765,        43P   1280
-0.001743461644,0.000060798753,-0.000013230081,-0.001739840721,       43P   1281
0.000060798778,-0.000020458913,-0.001742585005,0.000060798839,        43P   1282
-0.000029468836,-0.001737891144,0.000060798957,-0.000040775684,       43P   1283
-0.001741192399,0.00006079915,-0.000054155172,-0.001745456631,        43P   1284
0.00006079938,-0.000065912425,-0.00174409209,0.000060799511,          43P   1285
-0.000074886489,-0.001741426389,0.000060799543,-0.000081579383,       43P   1286
-0.001748145375,0.000060799521,-0.000087175724,-0.001742442205,       43P   1287
0.000060799445,-0.000093935183,-0.001739997279,0.000060799305,        43P   1288
-0.000100643825,-0.001745688992,0.000060799092,-0.000107373778,       43P   1289
-0.001743236835,0.0000607988,-0.000112470674,-0.001738331648,         43P   1290
0.000060798425,-0.000120126216,-0.001741824429,0.000060797993,        43P   1291
-0.00012618353,-0.001738655311,0.000060797523,-0.000132834163,        43P   1292
-0.001736831937,0.000060797039,-0.000139644494,-0.00173843354,        43P   1293
0.000060796565,-0.000148760611,-0.001737153202,0.000060795977,        43P   1294
-0.000157218021,-0.001733297463,0.000060795503,-0.000166449151,       43P   1295
-0.001733696623,0.000060795236,-0.000173150784,-0.001735965579,       43P   1296
0.000060795164,-0.000179750261,-0.001733490956,0.000060795243,        43P   1297
-0.000186117845,-0.001730505482,0.000060795497,-0.000192893321,       43P   1298
-0.001733982649,0.000060795949,-0.000199014637,-0.001734326093,       43P   1299
0.000060796624,-0.000206414688,-0.001729124772,0.000060797544,        43P   1300
-0.0002123428,-0.001732911367,0.000060798732,-0.000219323861,         43P   1301
-0.001733451499,0.00006080021,-0.000225752372,-0.001729580294,        43P   1302
0.000060801893,-0.000232403869,-0.001730470513,0.000060803695,        43P   1303
-0.000241364434,-0.001731455467,0.000060806142,-0.000252443379,       43P   1304
-0.001728087299,0.000060809071,-0.000263230782,-0.001725059795,       43P   1305
0.000060811255,-0.000272420753,-0.001726571608,0.000060812211,        43P   1306
-0.00027815855,-0.001721519459,0.000060812448,-0.000284930354,        43P   1307
-0.00172139281,0.000060812117,-0.000291443058,-0.001718929623,        43P   1308
0.000060811134,-0.000297991137,-0.00171802728,0.000060809413,         43P   1309
-0.000304444569,-0.001714608037,0.000060806868,-0.000311222093,       43P   1310
-0.001716875686,0.000060803413,-0.000317540834,-0.001715054479,       43P   1311
0.000060799252,-0.000323482872,-0.001716526565,0.000060794531,        43P   1312
-0.000328771541,-0.0017186698,0.000060789484,-0.000332499295,         43P   1313
-0.001713725022,0.000060783775,-0.000337244905,-0.001707377897,       43P   1314
0.000060775309,-0.000348440313,-0.001716127194,0.000060763174,        43P   1315
-0.000355616986,-0.001705771914,0.000060746285,-0.000365767117,       43P   1316
-0.001704215027,0.000060727229,-0.00037633767,-0.001712570833,        43P   1317
0.000060706163,-0.000385305416,-0.001703143374,0.000060683246,        43P   1318
-0.000392890893,-0.001703496975,0.000060666841,-0.000396526148,       43P   1319
-0.001704484384,0.000060658382,0.000396526148,-0.001704484384,        43P   1320
0.000076478338,0.000395425361,-0.001705378108,0.000076482225,         43P   1321
0.000390635217,-0.001703850083,0.000076489901,0.000389151357,         43P   1322
-0.001704004492,0.0000765011,0.000384775238,-0.001707424185,          43P   1323
0.000076511967,0.000381718658,-0.001709239567,0.000076522483,         43P   1324
0.00037756772,-0.00171128146,0.000076532632,0.00037199848,            43P   1325
-0.001706889433,0.000076545649,0.00036595676,-0.001712963048,         43P   1326
0.000076560911,0.000357969105,-0.001713121348,0.000076577466,         43P   1327
0.0003503282,-0.00171557961,0.00007659212,0.000342324256,             43P   1328
-0.001717001424,0.000076604728,0.000334318033,-0.001717556601,        43P   1329
0.000076614661,0.000326778812,-0.001718699965,0.000076622142,         43P   1330
0.000320833699,-0.001724165785,0.000076627649,0.000313226431,         43P   1331
-0.001722271571,0.000076631706,0.000306168798,-0.001723711003,        43P   1332
0.00007663445,0.000299187485,-0.001725350583,0.000076636017,          43P   1333
0.000292599505,-0.001728507647,0.000076636544,0.000285201368,         43P   1334
-0.001729067886,0.000076636167,0.000278293614,-0.001728437088,        43P   1335
0.000076635023,0.000270520921,-0.001728020949,0.00007663325,          43P   1336
0.000264804752,-0.001731916495,0.000076630983,0.000257481786,         43P   1337
-0.001735027465,0.00007662836,0.000250823789,-0.001731140861,         43P   1338
0.000076625517,0.000243855198,-0.001729639223,0.000076622591,         43P   1339
0.00023814857,-0.001733189404,0.000076620198,0.000232918117,          43P   1340
-0.001731934181,0.000076618378,0.000230179361,-0.001734187595,        43P   1341
0.000076617078,0.000227079185,-0.001736260559,0.00007661586,          43P   1342
0.000222266378,-0.001735708351,0.00007661437,0.000216262336,          43P   1343
-0.001734918629,0.000076612799,0.000206605612,-0.00173754911,         43P   1344
0.000076610852,0.000197769803,-0.001740444587,0.000076609678,         43P   1345
0.000188202683,-0.001742582382,0.00007660913,0.000181077355,          43P   1346
-0.001741735561,0.000076608995,0.000173666539,-0.001739356017,        43P   1347
0.000076609101,0.000166987593,-0.001743182178,0.000076609409,         43P   1348
0.000160588376,-0.001744837407,0.000076609883,0.000153836639,         43P   1349
-0.001738111739,0.000076610487,0.000146893125,-0.001741869399,        43P   1350
0.000076611185,0.000140916654,-0.001745236823,0.000076611938,         43P   1351
0.000133094213,-0.001745118594,0.000076612711,0.000126428031,         43P   1352
-0.00174490008,0.000076613467,0.000118639312,-0.001743016115,         43P   1353
0.000076614169,0.000112008558,-0.001747014459,0.000076614787,         43P   1354
0.000109337249,-0.001754422383,0.00007661528,0.000098588891,          43P   1355
-0.001750127404,0.000076615654,0.000093885697,-0.001747470664,        43P   1356
0.000076615917,0.000085313331,-0.00174870183,0.000076616082,          43P   1357
0.000078461748,-0.001748598003,0.00007661616,0.000068449968,          43P   1358
-0.001751855968,0.000076616164,0.000058857282,-0.001749965645,        43P   1359
0.000076616043,0.000049097475,-0.00175012242,0.000076615845,          43P   1360
0.000041684765,-0.001751119039,0.00007661567,0.000034485172,          43P   1361
-0.001749988019,0.000076615481,0.000026903915,-0.001748776817,        43P   1362
0.000076615291,0.00002062785,-0.001754657112,0.00007661511,           43P   1363
0.000013508577,-0.001754031849,0.000076614952,0.000007367497,         43P   1364
-0.001749049547,0.000076614828,0.000000127754,-0.001749978908,        43P   1365
0.000076614751,-0.000006974665,-0.00174893247,0.000076614731,         43P   1366
-0.000013275746,-0.001745312382,0.000076614756,-0.00002052719,        43P   1367
-0.0017480588,0.000076614815,-0.000029567017,-0.001743369052,         43P   1368
0.00007661493,-0.000040910709,-0.001746676964,0.000076615117,         43P   1369
-0.000054333301,-0.001750948844,0.000076615341,-0.000066125339,       43P   1370
-0.001749588089,0.000076615468,-0.000075126428,-0.001746922482,       43P   1371
0.000076615499,-0.000081839157,-0.001753639726,0.000076615478,        43P   1372
-0.000087454868,-0.001747932657,0.000076615404,-0.000094233201,       43P   1373
-0.001745481326,0.000076615268,-0.00010096019,-0.001751163787,        43P   1374
0.000076615061,-0.000107707726,-0.001748699326,0.000076614778,        43P   1375
-0.000112821432,-0.001743778581,0.000076614413,-0.00012049323,        43P   1376
-0.001747253586,0.000076613993,-0.00012656664,-0.001744065184,        43P   1377
0.000076613536,-0.000133233404,-0.001742221914,0.000076613066,        43P   1378
-0.000140060096,-0.001743803902,0.000076612606,-0.000149198594,       43P   1379
-0.001742498983,0.000076612034,-0.000157679623,-0.00173862281,        43P   1380
0.000076611573,-0.000166936388,-0.001739009264,0.000076611314,        43P   1381
-0.000173658452,-0.001741273451,0.000076611244,-0.000180279759,       43P   1382
-0.001738799712,0.000076611321,-0.000186670765,-0.001735821673,       43P   1383
0.000076611568,-0.000193471452,-0.001739313721,0.000076612007,        43P   1384
-0.00019961996,-0.001739680386,0.000076612663,-0.000207049382,        43P   1385
-0.001734511521,0.000076613557,-0.000213009204,-0.001738340661,       43P   1386
0.000076614711,-0.000220024501,-0.001738934283,0.000076616148,        43P   1387
-0.000226488997,-0.001735124217,0.000076617782,-0.0002331775,         43P   1388
-0.001736080029,0.000076619533,-0.000242187741,-0.001737154039,       43P   1389
0.000076621911,-0.000253327499,-0.001733892056,0.000076624757,        43P   1390
-0.000264168894,-0.001730942204,0.000076626879,-0.000273394904,       43P   1391
-0.001732486004,0.000076627809,-0.000279155384,-0.001727439525,       43P   1392
0.000076628038,-0.000285944762,-0.001727296974,0.000076627717,        43P   1393
-0.000292469164,-0.001724793056,0.000076626762,-0.000299022297,       43P   1394
-0.001723821904,0.00007662509,-0.000305473374,-0.001720302518,        43P   1395
0.000076622617,-0.000312240369,-0.001722435439,0.000076619259,        43P   1396
-0.000318540905,-0.001720452893,0.000076615216,-0.000324458386,       43P   1397
-0.001721742615,0.00007661063,-0.000329718226,-0.001723691269,        43P   1398
0.000076605725,-0.000333411217,-0.001718526797,0.000076600178,        43P   1399
-0.000338102801,-0.001711854268,0.000076591952,-0.000349216729,       43P   1400
-0.001720137787,0.00007658016,-0.000356274722,-0.001709135147,        43P   1401
0.00007656375,-0.000366286688,-0.001706848485,0.000076545234,         43P   1402
-0.000376701003,-0.001714398109,0.000076524765,-0.000385495855,       43P   1403
-0.00170409407,0.000076502498,-0.000392955908,-0.00170382036,         43P   1404
0.000076486557,-0.000396526148,-0.001704484384,0.000076478338,        43P   1405
0.000396526148,-0.001704484384,0.000092364838,0.000395407022,         43P   1406
-0.001705288548,0.000092375068,0.000390580728,-0.00170358367,         43P   1407
0.000092395269,0.000389044327,-0.001703480012,0.000092424743,         43P   1408
0.000384617445,-0.00170664926,0.000092453343,0.000381511976,          43P   1409
-0.001708222231,0.000092481022,0.000377314119,-0.001710030154,        43P   1410
0.000092507732,0.000371685073,-0.001705337971,0.000092541991,         43P   1411
0.000365573995,-0.001711059547,0.000092582158,0.000357512512,         43P   1412
-0.001710835732,0.00009262573,0.000349807945,-0.001712955491,         43P   1413
0.000092664296,0.000341751267,-0.001714085695,0.000092697479,         43P   1414
0.000333705916,-0.001714410717,0.000092723621,0.000326139984,         43P   1415
-0.001715380271,0.000092743309,0.000320178014,-0.001720717627,        43P   1416
0.000092757804,0.000312561641,-0.001718728203,0.000092768482,         43P   1417
0.000305501924,-0.001720102551,0.000092775703,0.000298524823,         43P   1418
-0.001721704041,0.000092779826,0.000291946622,-0.00172484688,         43P   1419
0.000092781212,0.000284563105,-0.001725413628,0.000092780221,         43P   1420
0.000277674082,-0.001724806941,0.000092777211,0.000269923505,         43P   1421
-0.001724429386,0.000092772544,0.000264232108,-0.001728374859,        43P   1422
0.000092766578,0.000256935843,-0.001731543967,0.000092759674,         43P   1423
0.000250305749,-0.001727720584,0.000092752192,0.000243365536,         43P   1424
-0.001726284117,0.000092744492,0.000237682344,-0.001729887625,        43P   1425
0.000092738192,0.000232470149,-0.00172867291,0.000092733403,          43P   1426
0.000229744751,-0.001730955235,0.000092729982,0.000226657505,         43P   1427
-0.00173305525,0.000092726775,0.000221861211,-0.001732536038,         43P   1428
0.000092722856,0.00021587627,-0.001731780941,0.000092718721,          43P   1429
0.000206247111,-0.001734453922,0.000092713596,0.000197434783,         43P   1430
-0.001737374303,0.000092710506,0.000187887809,-0.001739522765,        43P   1431
0.000092709064,0.000180776111,-0.001738677667,0.00009270871,          43P   1432
0.000173377632,-0.001736294407,0.000092708986,0.000166709917,         43P   1433
-0.001740112255,0.000092709797,0.000160321011,-0.001741755413,        43P   1434
0.000092711046,0.000153578854,-0.001735014758,0.000092712637,         43P   1435
0.000146644374,-0.001738755354,0.000092714471,0.00014067658,          43P   1436
-0.001742104477,0.000092716454,0.000132862646,-0.001741967551,        43P   1437
0.000092718489,0.000126204986,-0.001741730783,0.000092720478,         43P   1438
0.000118424994,-0.001739829848,0.000092722326,0.000111803451,         43P   1439
-0.001743813193,0.000092723953,0.000109142048,-0.001751209037,        43P   1440
0.000092725249,0.000098404268,-0.001746904729,0.000092726234,         43P   1441
0.000093712183,-0.001744241257,0.000092726927,0.000085151412,         43P   1442
-0.00174546801,0.00009272736,0.000078311872,-0.001745361812,          43P   1443
0.000092727565,0.000068316688,-0.001748618965,0.000092727575,         43P   1444
0.00005874132,-0.001746730804,0.000092727257,0.000048999389,          43P   1445
-0.001746891602,0.000092726736,0.000041600322,-0.001747891891,        43P   1446
0.000092726277,0.000034414565,-0.001746764915,0.00009272578,          43P   1447
0.000026847295,-0.001745557857,0.000092725278,0.000020585328,         43P   1448
-0.001751442114,0.000092724803,0.000013480221,-0.001750820356,        43P   1449
0.000092724386,0.000007353332,-0.001745840824,0.000092724059,         43P   1450
0.000000127528,-0.001746771911,0.000092723858,-0.000006961243,        43P   1451
-0.001745725954,0.000092723806,-0.000013248981,-0.001742105376,       43P   1452
0.00009272387,-0.000020487172,-0.001744850544,0.000092724027,         43P   1453
-0.000029509472,-0.001740158385,0.000092724329,-0.000040831569,       43P   1454
-0.001743462395,0.000092724821,-0.000054228897,-0.001747729793,       43P   1455
0.000092725411,-0.000066000547,-0.001746366818,0.000092725746,        43P   1456
-0.000074985797,-0.001743701156,0.000092725827,-0.000081686901,       43P   1457
-0.001750419421,0.000092725772,-0.000087291259,-0.001744714638,       43P   1458
0.000092725576,-0.000094058529,-0.001742267061,0.000092725218,        43P   1459
-0.000100774764,-0.001747954945,0.000092724673,-0.000107511995,       43P   1460
-0.001745497695,0.000092723928,-0.000112615849,-0.001740586068,       43P   1461
0.000092722968,-0.000120278119,-0.001744071492,0.000092721862,        43P   1462
-0.000126342095,-0.001740894393,0.000092720661,-0.000132999404,       43P   1463
-0.001739062784,0.000092719424,-0.000139816507,-0.001740656269,       43P   1464
0.000092718211,-0.000148941887,-0.001739365757,0.000092716707,        43P   1465
-0.000157409073,-0.001735501561,0.000092715494,-0.000166650812,       43P   1466
-0.001735895462,0.000092714813,-0.000173360902,-0.001738162444,       43P   1467
0.000092714629,-0.000179969414,-0.001735688187,0.000092714831,        43P   1468
-0.000186346692,-0.00173270579,0.00009271548,-0.000193132602,         43P   1469
-0.001736189116,0.000092716637,-0.000199265173,-0.001736542171,       43P   1470
0.000092718361,-0.00020667738,-0.001731354283,0.000092720714,         43P   1471
-0.000212618616,-0.001735158487,0.000092723752,-0.000219613847,       43P   1472
-0.001735720758,0.000092727534,-0.000226057252,-0.001731874857,       43P   1473
0.000092731836,-0.000232724066,-0.001732792225,0.000092736444,        43P   1474
-0.000241705191,-0.001733814038,0.000092742702,-0.000252809306,       43P   1475
-0.001730489819,0.000092750193,-0.000263619056,-0.001727494454,       43P   1476
0.000092755777,-0.000272823942,-0.001729019506,0.000092758223,        43P   1477
-0.000278571128,-0.001723969704,0.000092758828,-0.000285350205,       43P   1478
-0.001723836473,0.000092757983,-0.000291867751,-0.001721356428,       43P   1479
0.00009275547,-0.000298417922,-0.001720425605,0.000092751068,         43P   1480
-0.000304870379,-0.001716964915,0.000092744559,-0.000311643545,       43P   1481
-0.001719176802,0.000092735723,-0.000317954752,-0.001717288818,       43P   1482
0.000092725082,-0.000323886626,-0.001718685426,0.000092713011,        43P   1483
-0.000329163363,-0.001720748126,0.000092700102,-0.000332876729,       43P   1484
-0.001715712419,0.000092685504,-0.000337599978,-0.001709230614,       43P   1485
0.000092663854,-0.000348761662,-0.00171778713,0.00009263282,          43P   1486
-0.000355889215,-0.001707163916,0.000092589631,-0.000365982161,       43P   1487
-0.001705304984,0.000092540898,-0.000376488049,-0.001713327121,       43P   1488
0.000092487027,-0.000385384237,-0.001703536856,0.000092428423,        43P   1489
-0.000392917802,-0.00170363082,0.000092386469,-0.000396526148,        43P   1490
-0.001704484384,0.000092364838,0.000396526148,-0.001704484384,        43P   1491
0.000107608949,0.000395421097,-0.001705357283,0.000107626831,         43P   1492
0.000390622547,-0.001703788135,0.00010766214,0.00038912647,           43P   1493
-0.001703882537,0.000107713659,0.000384738547,-0.001707243995,        43P   1494
0.00010776365,0.000381670599,-0.00170900301,0.00010781203,            43P   1495
0.000377508751,-0.001710990499,0.000107858717,0.000371925605,         43P   1496
-0.001706528678,0.000107918599,0.000365867757,-0.001712520435,        43P   1497
0.000107988808,0.000357862935,-0.001712589884,0.000108064968,         43P   1498
0.000350207227,-0.001714969434,0.000108132379,0.000342191021,         43P   1499
-0.001716323442,0.000108190381,0.0003341757,-0.001716825101,          43P   1500
0.000108236075,0.000326630268,-0.00171792805,0.000108270487,          43P   1501
0.000320681235,-0.001723363999,0.000108295823,0.00031307185,          43P   1502
-0.001721447646,0.000108314488,0.000306013732,-0.001722871944,        43P   1503
0.000108327109,0.000299033399,-0.001724502667,0.000108334317,         43P   1504
0.000292447693,-0.001727656424,0.00010833674,0.000285052955,          43P   1505
-0.001728218177,0.000108335006,0.000278149557,-0.001727592985,        43P   1506
0.000108329746,0.000270382006,-0.001727185818,0.000108321588,         43P   1507
0.000264671598,-0.001731092973,0.00010831116,0.00025735484,           43P   1508
-0.001734217461,0.000108299093,0.000250703331,-0.001730345558,        43P   1509
0.000108286015,0.000243741339,-0.001728859074,0.000108272554,         43P   1510
0.00023804016,-0.001732421655,0.000108261543,0.000232813953,          43P   1511
-0.001731175852,0.000108253173,0.000230078303,-0.001733435988,        43P   1512
0.000108247192,0.000226981134,-0.001735515242,0.000108241588,         43P   1513
0.000222172166,-0.001734970706,0.000108234737,0.000216172566,         43P   1514
-0.001734189036,0.00010822751,0.000206522251,-0.001736829399,         43P   1515
0.000108218552,0.000197691902,-0.001739730666,0.00010821315,          43P   1516
0.000188129467,-0.001741870942,0.000108210629,0.000181007308,         43P   1517
-0.001741024522,0.00010821001,0.00017359936,-0.001738644114,          43P   1518
0.000108210494,0.000166923026,-0.001742468341,0.000108211912,         43P   1519
0.000160526207,-0.001744120764,0.000108214095,0.000153776697,         43P   1520
-0.001737391611,0.000108216874,0.000146835284,-0.001741145303,        43P   1521
0.000108220082,0.00014086083,-0.001744508471,0.000108223548,          43P   1522
0.000133040368,-0.001744385895,0.000108227104,0.000126376167,         43P   1523
-0.001744163137,0.000108230581,0.000118589478,-0.001742275225,        43P   1524
0.000108233811,0.000111960865,-0.001746270082,0.000108236654,         43P   1525
0.00010929186,-0.001753675197,0.00010823892,0.000098545961,           43P   1526
-0.001749378049,0.000108240642,0.000093845351,-0.001746719743,        43P   1527
0.000108241854,0.00008527568,-0.001747949884,0.00010824261,           43P   1528
0.000078426898,-0.001747845505,0.000108242968,0.000068418977,         43P   1529
-0.001751103281,0.000108242986,0.000058830318,-0.001749213461,        43P   1530
0.000108242429,0.000049074667,-0.001749371172,0.000108241519,         43P   1531
0.00004166513,-0.001750368644,0.000108240716,0.000034468754,          43P   1532
-0.001749238564,0.000108239848,0.000026890749,-0.001748028326,        43P   1533
0.00010823897,0.000020617963,-0.001753909542,0.000108238139,          43P   1534
0.000013501984,-0.001753285094,0.000108237411,0.000007364203,         43P   1535
-0.001748303436,0.00010823684,0.000000127702,-0.001749233198,         43P   1536
0.000108236488,-0.000006971544,-0.001748186872,0.000108236397,        43P   1537
-0.000013269523,-0.001744566671,0.000108236509,-0.000020517885,       43P   1538
-0.001747312798,0.000108236784,-0.000029553636,-0.001742622489,       43P   1539
0.000108237311,-0.000040892307,-0.001745929494,0.000108238172,        43P   1540
-0.000054309024,-0.001750200332,0.000108239202,-0.000066096322,       43P   1541
-0.00174883906,0.000108239788,-0.000075093728,-0.001746173441,        43P   1542
0.00010823993,-0.000081803754,-0.001752890922,0.000108239833,         43P   1543
-0.000087416825,-0.001747184384,0.000108239492,-0.000094192586,       43P   1544
-0.001744733927,0.000108238866,-0.000100917074,-0.001750417648,       43P   1545
0.000108237914,-0.000107662213,-0.001747954864,0.000108236611,        43P   1546
-0.000112773629,-0.001743036239,0.000108234932,-0.000120443211,       43P   1547
-0.001746513667,0.000108233,-0.000126514427,-0.001743327893,          43P   1548
0.0001082309,-0.000133178993,-0.001741487334,0.000108228738,          43P   1549
-0.000140003455,-0.001743071996,0.000108226618,-0.000149138903,       43P   1550
-0.001741770427,0.00010822399,-0.000157616713,-0.001737897039,        43P   1551
0.000108221869,-0.000166869984,-0.001738285225,0.000108220679,        43P   1552
-0.000173589264,-0.001740550062,0.000108220356,-0.000180207596,       43P   1553
-0.001738076202,0.00010822071,-0.00018659541,-0.001735097149,         43P   1554
0.000108221845,-0.00019339266,-0.001738587169,0.000108223867,         43P   1555
-0.000199537463,-0.00173895067,0.000108226881,-0.000206962882,        43P   1556
-0.001733777382,0.000108230993,-0.000212918382,-0.001737600724,       43P   1557
0.000108236304,-0.000219929013,-0.001738187055,0.000108242913,        43P   1558
-0.000226388605,-0.001734368657,0.000108250433,-0.000233072065,       43P   1559
-0.00173531553,0.000108258487,-0.000242075536,-0.001736377402,        43P   1560
0.000108269427,-0.000253207005,-0.001733100948,0.00010828252,         43P   1561
-0.000264041043,-0.001730140513,0.000108292281,-0.00027326214,        43P   1562
-0.001731679953,0.000108296556,-0.000279019529,-0.001726632702,       43P   1563
0.000108297613,-0.000285806512,-0.001726492318,0.000108296136,        43P   1564
-0.00029232932,-0.001723993951,0.000108291743,-0.000298881764,        43P   1565
-0.001723032177,0.000108284049,-0.000305333162,-0.001719526439,       43P   1566
0.000108272672,-0.000312101592,-0.001721677721,0.000108257228,        43P   1567
-0.00031840461,-0.001719717164,0.000108238628,-0.000324325437,        43P   1568
-0.00172103174,0.000108217528,-0.000329589206,-0.001723006912,        43P   1569
0.000108194965,-0.000333286935,-0.001717872382,0.000108169448,        43P   1570
-0.000337985881,-0.001711244201,0.000108131605,-0.000349110914,       43P   1571
-0.001719591198,0.000108077361,-0.000356185082,-0.001708676785,       43P   1572
0.000108001869,-0.000366215877,-0.001706489581,0.000107916688,        43P   1573
-0.000376651486,-0.001714149076,0.000107822526,-0.000385469901,       43P   1574
-0.001703964504,0.000107720091,-0.000392947048,-0.001703776287,       43P   1575
0.000107646758,-0.000396526148,-0.001704484384,0.000107608949,        43P   1576
0.000396526148,-0.001704484384,0.00011595304,0.000395398444,          43P   1577
-0.001705246659,0.000115971159,0.000390555242,-0.001703459064,        43P   1578
0.000116006936,0.000388994266,-0.001703234702,0.000116059136,         43P   1579
0.000384543642,-0.001706286813,0.000116109789,0.000381415307,         43P   1580
-0.001707746402,0.000116158809,0.000377195505,-0.001709444893,        43P   1581
0.000116206114,0.000371538486,-0.001704612321,0.000116266788,         43P   1582
0.000365394968,-0.001710169242,0.000116337926,0.000357298955,         43P   1583
-0.001709766705,0.000116415094,0.000349564612,-0.001711728138,        43P   1584
0.000116483396,0.000341483268,-0.00171272195,0.000116542166,          43P   1585
0.000333419617,-0.001712939324,0.000116588465,0.000325841192,         43P   1586
-0.001713827584,0.000116623332,0.000319871338,-0.001719104854,        43P   1587
0.000116649003,0.000312250705,-0.0017170709,0.000116667915,           43P   1588
0.000305190014,-0.001718414806,0.000116680704,0.000298214883,         43P   1589
-0.001719998481,0.000116688007,0.000291641256,-0.001723134667,        43P   1590
0.000116690461,0.000284264577,-0.001723704458,0.000116688705,         43P   1591
0.000277384315,-0.001723109049,0.000116683375,0.000269644081,         43P   1592
-0.001722749541,0.000116675109,0.000263964271,-0.001726718366,        43P   1593
0.000116664543,0.000256680495,-0.001729914666,0.000116652317,         43P   1594
0.000250063452,-0.001726120852,0.000116639065,0.000243136512,         43P   1595
-0.001724714868,0.000116625427,0.000237464281,-0.001728343318,        43P   1596
0.00011661427,0.000232260626,-0.001727147548,0.000116605789,          43P   1597
0.000229541475,-0.001729443396,0.000116599729,0.000226460276,         43P   1598
-0.001731556064,0.000116594051,0.000221671706,-0.001731052283,        43P   1599
0.000116587109,0.0002156957,-0.001730313382,0.000116579786,           43P   1600
0.000206079433,-0.001733006242,0.00011657071,0.000197278087,          43P   1601
-0.00173593827,0.000116565237,0.000187740537,-0.001738091722,         43P   1602
0.000116562682,0.000180635214,-0.001737247429,0.000116562055,         43P   1603
0.000173242504,-0.001734862432,0.000116562545,0.000166580042,         43P   1604
-0.001738676391,0.000116563982,0.000160195959,-0.001740313904,        43P   1605
0.000116566194,0.000153458282,-0.001733566239,0.00011656901,          43P   1606
0.000146528029,-0.001737298853,0.00011657226,0.000140564293,          43P   1607
-0.001740639416,0.000116575772,0.000132754338,-0.001740493745,        43P   1608
0.000116579375,0.000126100664,-0.00174024844,0.000116582898,          43P   1609
0.000118324754,-0.001738339568,0.000116586171,0.000111707519,         43P   1610
-0.001742315897,0.000116589052,0.000109050748,-0.001749706091,        43P   1611
0.000116591347,0.000098317916,-0.00174539742,0.000116593092,          43P   1612
0.000093631026,-0.001742730799,0.00011659432,0.00008507568,           43P   1613
-0.001743955488,0.000116595087,0.000078241772,-0.00174384818,         43P   1614
0.000116595449,0.00006825435,-0.001747104955,0.000116595467,          43P   1615
0.000058687083,-0.001745217805,0.000116594903,0.000048953512,         43P   1616
-0.001745380484,0.000116593981,0.000041560826,-0.001746382489,        43P   1617
0.000116593167,0.00003438154,-0.001745257406,0.000116592287,          43P   1618
0.000026820813,-0.001744052285,0.000116591398,0.00002056544,          43P   1619
-0.001749938396,0.000116590557,0.000013466958,-0.001749318277,        43P   1620
0.000116589818,0.000007346707,-0.00174434004,0.00011658924,           43P   1621
0.000000127423,-0.001745271935,0.000116588884,-0.000006954965,        43P   1622
-0.001744226203,0.000116588791,-0.000013236463,-0.001740605396,       43P   1623
0.000116588905,-0.000020468455,-0.001743349978,0.000116589183,        43P   1624
-0.000029482557,-0.001738656692,0.000116589717,-0.000040794554,       43P   1625
-0.001741958877,0.00011659059,-0.000054180066,-0.001746224179,        43P   1626
0.000116591634,-0.00006594218,-0.001744860166,0.000116592227,         43P   1627
-0.000074920021,-0.001742194478,0.000116592371,-0.000081615687,       43P   1628
-0.001748913221,0.000116592273,-0.000087214735,-0.001743209506,       43P   1629
0.000116591927,-0.000093976832,-0.001740763685,0.000116591292,        43P   1630
-0.000100688037,-0.001746454105,0.000116590328,-0.000107420448,       43P   1631
-0.001744000228,0.000116589007,-0.000112519693,-0.001739092867,       43P   1632
0.000116587307,-0.000120177507,-0.001742583164,0.000116585349,        43P   1633
-0.00012623707,-0.001739411351,0.000116583222,-0.000132889957,        43P   1634
-0.001737585197,0.00011658103,-0.000139702576,-0.001739184058,        43P   1635
0.000116578883,-0.00014882182,-0.001737900285,0.000116576219,         43P   1636
-0.000157282531,-0.00173404169,0.000116574071,-0.000166517243,        43P   1637
-0.001734439075,0.000116572865,-0.000173221731,-0.001736707365,       43P   1638
0.000116572538,-0.00017982426,-0.001734232865,0.000116572896,         43P   1639
-0.000186195117,-0.001731248429,0.000116574046,-0.000192974116,       43P   1640
-0.001734727677,0.000116576095,-0.000199099232,-0.001735074366,       43P   1641
0.000116579149,-0.000206503388,-0.00172987758,0.000116583316,         43P   1642
-0.000212435931,-0.001733670121,0.000116588697,-0.000219421777,       43P   1643
-0.001734217729,0.000116595393,-0.000225855316,-0.001730355068,       43P   1644
0.000116603013,-0.000232511986,-0.001731254454,0.000116611174,        43P   1645
-0.000241479493,-0.001732251853,0.000116622258,-0.000252566937,       43P   1646
-0.001728898524,0.000116635524,-0.000263361885,-0.001725881873,       43P   1647
0.000116645414,-0.000272556892,-0.001727398156,0.000116649746,        43P   1648
-0.000278297859,-0.001722346799,0.000116650817,-0.000285072119,       43P   1649
-0.001722217928,0.000116649321,-0.000291586458,-0.001719749049,       43P   1650
0.000116644869,-0.000298135244,-0.001718837089,0.000116637074,        43P   1651
-0.000304588346,-0.001715403852,0.000116625546,-0.000311364399,       43P   1652
-0.001717652672,0.000116609898,-0.000317680596,-0.001715808917,       43P   1653
0.000116591051,-0.000323619202,-0.001717255518,0.000116569672,        43P   1654
-0.000328903842,-0.00171937156,0.000116546811,-0.000332626738,        43P   1655
-0.001714396079,0.000116520956,-0.000337364797,-0.001708003478,       43P   1656
0.000116482613,-0.000348548819,-0.001716687682,0.00011642765,         43P   1657
-0.000355708906,-0.001706241932,0.00011635116,-0.000365839728,        43P   1658
-0.001704583058,0.000116264852,-0.000376388447,-0.001712826199,       43P   1659
0.000116169444,-0.000385332031,-0.001703276236,0.000116065653,        43P   1660
-0.000392899979,-0.001703542169,0.00011599135,-0.000396526148,        43P   1661
-0.001704484384,0.00011595304,0.000396526148,-0.001704484384,         43P   1662
0.00012840321,0.000395423421,-0.001705368633,0.000128409228,          43P   1663
0.000390629452,-0.001703821897,0.000128421111,0.000389140033,         43P   1664
-0.001703949002,0.000128438448,0.000384758543,-0.001707342198,        43P   1665
0.000128455272,0.000381696791,-0.001709131934,0.000128471553,         43P   1666
0.000377540889,-0.001711149073,0.000128487264,0.000371965322,         43P   1667
-0.00170672529,0.000128507416,0.000365916264,-0.001712761659,         43P   1668
0.000128531043,0.000357920798,-0.001712879532,0.000128556673,         43P   1669
0.000350273158,-0.00171530198,0.000128579359,0.000342263635,          43P   1670
-0.001716692943,0.000128598878,0.000334253271,-0.001717223769,        43P   1671
0.000128614255,0.000326711225,-0.001718348745,0.000128625836,         43P   1672
0.000320764328,-0.001723800973,0.000128634362,0.000313156097,         43P   1673
-0.001721896686,0.000128640643,0.000306098243,-0.001723329232,        43P   1674
0.000128644891,0.000299117376,-0.001724964782,0.000128647317,         43P   1675
0.00029253043,-0.001728120341,0.000128648132,0.000285133841,          43P   1676
-0.00172868127,0.000128647548,0.000278228068,-0.001728053022,         43P   1677
0.000128645778,0.000270457715,-0.001727640966,0.000128643033,         43P   1678
0.000264744167,-0.001731541794,0.000128639524,0.000257424026,         43P   1679
-0.001734658914,0.000128635463,0.00025076898,-0.001730778999,         43P   1680
0.000128631061,0.000243803393,-0.001729284256,0.000128626532,         43P   1681
0.000238099244,-0.001732840079,0.000128622826,0.000232870722,         43P   1682
-0.001731589142,0.000128620009,0.00023013338,-0.001733845614,         43P   1683
0.000128617997,0.000227034572,-0.001735921441,0.000128616111,         43P   1684
0.000222223512,-0.001735372724,0.000128613805,0.000216221491,         43P   1685
-0.001734586665,0.000128611373,0.000206567683,-0.001737221642,        43P   1686
0.000128608358,0.000197734358,-0.001740119754,0.000128606541,         43P   1687
0.000188169369,-0.001742258677,0.000128605692,0.000181045484,         43P   1688
-0.001741412039,0.000128605484,0.000173635972,-0.001739032102,        43P   1689
0.000128605647,0.000166958215,-0.001742857383,0.000128606124,         43P   1690
0.000160560089,-0.001744511335,0.000128606858,0.000153809366,         43P   1691
-0.001737784081,0.000128607794,0.000146866807,-0.001741539936,        43P   1692
0.000128608873,0.000140891254,-0.001744905423,0.00012861004,          43P   1693
0.000133069714,-0.001744785217,0.000128611236,0.000126404433,         43P   1694
-0.001744564772,0.000128612407,0.000118616638,-0.001742679011,        43P   1695
0.000128613494,0.000111986858,-0.001746675768,0.00012861445,          43P   1696
0.000109316597,-0.001754082414,0.000128615213,0.000098569358,         43P   1697
-0.001749786448,0.000128615792,0.00009386734,-0.001747128996,         43P   1698
0.0001286162,0.0000852962,-0.001748359695,0.000128616455,             43P   1699
0.000078445892,-0.001748255617,0.000128616575,0.000068435867,         43P   1700
-0.001751513496,0.000128616581,0.000058845013,-0.001749623402,        43P   1701
0.000128616394,0.000049087097,-0.001749780603,0.000128616088,         43P   1702
0.000041675831,-0.00175077761,0.000128615817,0.000034477702,          43P   1703
-0.001749647017,0.000128615525,0.000026897924,-0.001748436254,        43P   1704
0.00012861523,0.000020623351,-0.001754316969,0.00012861495,           43P   1705
0.000013505577,-0.001753692076,0.000128614705,0.000007365998,         43P   1706
-0.001748710068,0.000128614513,0.000000127731,-0.001749639611,        43P   1707
0.000128614395,-0.000006973245,-0.001748593224,0.000128614364,        43P   1708
-0.000013272914,-0.001744973084,0.000128614402,-0.000020522957,       43P   1709
-0.00174771937,0.000128614494,-0.000029560929,-0.001743029367,        43P   1710
0.000128614671,-0.000040902336,-0.001746336866,0.000128614961,        43P   1711
-0.000054322255,-0.001750608272,0.000128615308,-0.000066112136,       43P   1712
-0.001749247282,0.000128615505,-0.000075111549,-0.001746581669,       43P   1713
0.000128615553,-0.000081823049,-0.001753299021,0.00012861552,         43P   1714
-0.000087437559,-0.001747592194,0.000128615405,-0.000094214721,       43P   1715
-0.00174514126,0.000128615195,-0.000100940572,-0.001750824295,        43P   1716
0.000128614874,-0.000107687018,-0.001748360597,0.000128614436,        43P   1717
-0.000112799682,-0.001743440816,0.000128613871,-0.000120470472,       43P   1718
-0.001746916923,0.000128613221,-0.000126542883,-0.001743729717,       43P   1719
0.000128612514,-0.000133208647,-0.001741887681,0.000128611786,        43P   1720
-0.000140034325,-0.001743470886,0.000128611073,-0.000149171434,       43P   1721
-0.001742167491,0.000128610188,-0.000157650999,-0.001738292585,       43P   1722
0.000128609475,-0.000166906175,-0.001738679827,0.000128609074,        43P   1723
-0.000173626972,-0.00174094431,0.000128608966,-0.000180246925,        43P   1724
-0.001738470516,0.000128609085,-0.000186636479,-0.001735492015,       43P   1725
0.000128609467,-0.000193435602,-0.001738983141,0.000128610147,        43P   1726
-0.000199582424,-0.001739348366,0.000128611161,-0.000207010025,       43P   1727
-0.001734177489,0.000128612545,-0.00021296788,-0.00173800399,         43P   1728
0.000128614332,-0.000219981054,-0.001738594295,0.000128616557,        43P   1729
-0.000226443319,-0.001734780438,0.000128619087,-0.000233129527,       43P   1730
-0.001735732183,0.000128621798,-0.000242136688,-0.00173680067,        43P   1731
0.000128625479,-0.000253272674,-0.001733532103,0.000128629885,        43P   1732
-0.000264110722,-0.001730577436,0.00012863317,-0.000273334496,        43P   1733
-0.001732119252,0.000128634609,-0.00027909357,-0.001727072421,        43P   1734
0.000128634965,-0.000285881859,-0.001726930856,0.000128634468,        43P   1735
-0.000292405535,-0.001724429464,0.000128632989,-0.000298958355,       43P   1736
-0.001723462579,0.0001286304,-0.000305409578,-0.001719949403,         43P   1737
0.000128626571,-0.000312177225,-0.001722090678,0.000128621374,        43P   1738
-0.000318478891,-0.001720118137,0.000128615115,-0.000324397895,       43P   1739
-0.001721419168,0.000128608014,-0.000329659522,-0.001723379887,       43P   1740
0.000128600421,-0.000333354669,-0.001718229039,0.000128591834,        43P   1741
-0.000338049603,-0.001711576688,0.000128579099,-0.000349168583,       43P   1742
-0.001719889089,0.000128560844,-0.000356233936,-0.001708926593,       43P   1743
0.000128535439,-0.000366254469,-0.001706685184,0.000128506773,        43P   1744
-0.000376678473,-0.001714284799,0.000128475085,-0.000385484046,       43P   1745
-0.001704035118,0.000128440613,-0.000392951877,-0.001703800307,       43P   1746
0.000128415934,-0.000396526148,-0.001704484384,0.00012840321,         43P   1747
0.000396526148,-0.001704484384,0.000138252771,0.000395398465,         43P   1748
-0.001705246761,0.00013827602,0.000390555304,-0.001703459368,         43P   1749
0.000138321928,0.000388994389,-0.001703235301,0.000138388909,         43P   1750
0.000384543822,-0.001706287697,0.000138453904,0.000381415543,         43P   1751
-0.001707747563,0.000138516805,0.000377195795,-0.001709446321,        43P   1752
0.000138577505,0.000371538844,-0.001704614092,0.000138655361,         43P   1753
0.000365395405,-0.001710171414,0.000138746642,0.000357299476,         43P   1754
-0.001709769313,0.000138845661,0.000349565205,-0.001711731133,        43P   1755
0.000138933305,0.000341483922,-0.001712725278,0.000139008716,         43P   1756
0.000333420315,-0.001712942915,0.000139068125,0.000325841921,         43P   1757
-0.001713831373,0.000139112864,0.000319872086,-0.00171910879,         43P   1758
0.000139145806,0.000312251464,-0.001717074944,0.000139170072,         43P   1759
0.000305190775,-0.001718418924,0.000139186482,0.000298215639,         43P   1760
-0.001720002643,0.000139195853,0.000291642002,-0.001723138845,        43P   1761
0.000139199003,0.000284265305,-0.001723708629,0.000139196749,         43P   1762
0.000277385022,-0.001723113192,0.00013918991,0.000269644763,          43P   1763
-0.00172275364,0.000139179303,0.000263964925,-0.001726722408,         43P   1764
0.000139165746,0.000256681118,-0.001729918642,0.000139150057,         43P   1765
0.000250064044,-0.001726124756,0.000139133053,0.000243137071,         43P   1766
-0.001724718697,0.000139115553,0.000237464813,-0.001728347086,        43P   1767
0.000139101237,0.000232261137,-0.001727151271,0.000139090354,         43P   1768
0.000229541971,-0.001729447085,0.000139082578,0.000226460758,         43P   1769
-0.001731559722,0.000139075292,0.000221672168,-0.001731055904,        43P   1770
0.000139066385,0.00021569614,-0.001730316963,0.000139056988,          43P   1771
0.000206079842,-0.001733009774,0.000139045342,0.00019727847,          43P   1772
-0.001735941774,0.000139038319,0.000187740896,-0.001738095214,        43P   1773
0.000139035041,0.000180635557,-0.001737250919,0.000139034236,         43P   1774
0.000173242834,-0.001734865926,0.000139034865,0.000166580359,         43P   1775
-0.001738679894,0.000139036709,0.000160196264,-0.001740317421,        43P   1776
0.000139039547,0.000153458577,-0.001733569773,0.000139043161,         43P   1777
0.000146528312,-0.001737302407,0.000139047331,0.000140564567,         43P   1778
-0.001740642991,0.000139051837,0.000132754602,-0.001740497341,        43P   1779
0.000139056461,0.000126100919,-0.001740252057,0.000139060982,         43P   1780
0.000118324998,-0.001738343204,0.000139065181,0.000111707753,         43P   1781
-0.001742319551,0.000139068877,0.000109050971,-0.001749709758,        43P   1782
0.000139071823,0.000098318126,-0.001745401098,0.000139074062,         43P   1783
0.000093631224,-0.001742734484,0.000139075638,0.000085075864,         43P   1784
-0.001743959179,0.000139076621,0.000078241943,-0.001743851874,        43P   1785
0.000139077086,0.000068254502,-0.001747108649,0.00013907711,          43P   1786
0.000058687215,-0.001745221497,0.000139076386,0.000048953624,         43P   1787
-0.001745384172,0.000139075203,0.000041560922,-0.001746386172,        43P   1788
0.000139074158,0.000034381621,-0.001745261084,0.00013907303,          43P   1789
0.000026820878,-0.001744055959,0.000139071889,0.000020565489,         43P   1790
-0.001749942065,0.000139070809,0.000013466991,-0.001749321942,        43P   1791
0.000139069861,0.000007346723,-0.001744343702,0.000139069119,         43P   1792
0.000000127423,-0.001745275595,0.000139068662,-0.000006954981,        43P   1793
-0.001744229862,0.000139068543,-0.000013236493,-0.001740609056,       43P   1794
0.000139068689,-0.000020468501,-0.00174335364,0.000139069046,         43P   1795
-0.000029482622,-0.001738660356,0.000139069732,-0.000040794644,       43P   1796
-0.001741962546,0.000139070851,-0.000054180185,-0.001746227852,       43P   1797
0.000139072191,-0.000065942322,-0.001744863843,0.000139072952,        43P   1798
-0.000074920181,-0.001742198155,0.000139073137,-0.000081615861,       43P   1799
-0.001748916896,0.000139073011,-0.000087214922,-0.001743213179,       43P   1800
0.000139072567,-0.000093977031,-0.001740767353,0.000139071753,        43P   1801
-0.000100688249,-0.001746457768,0.000139070515,-0.000107420671,       43P   1802
-0.001744003882,0.000139068821,-0.000112519928,-0.00173909651,        43P   1803
0.000139066639,-0.000120177753,-0.001742586795,0.000139064127,        43P   1804
-0.000126237327,-0.00173941497,0.000139061397,-0.000132890224,        43P   1805
-0.001737588802,0.000139058585,-0.000139702854,-0.001739187651,       43P   1806
0.000139055829,-0.000148822113,-0.001737903861,0.000139052412,        43P   1807
-0.00015728284,-0.001734045252,0.000139049655,-0.000166517569,        43P   1808
-0.001734442628,0.000139048107,-0.000173222071,-0.001736710915,       43P   1809
0.000139047688,-0.000179824614,-0.001734236416,0.000139048147,        43P   1810
-0.000186195487,-0.001731251985,0.000139049623,-0.000192974503,       43P   1811
-0.001734731243,0.000139052252,-0.000199099637,-0.001735077947,       43P   1812
0.000139056171,-0.000206503812,-0.001729881184,0.000139061518,        43P   1813
-0.000212436377,-0.001733673753,0.000139068422,-0.000219422245,       43P   1814
-0.001734221396,0.000139077015,-0.000225855809,-0.001730358776,       43P   1815
0.000139086792,-0.000232512503,-0.001731258206,0.000139097264,        43P   1816
-0.000241480044,-0.001732255665,0.000139111487,-0.000252567528,       43P   1817
-0.001728902407,0.000139128509,-0.000263362513,-0.001725885808,       43P   1818
0.0001391412,-0.000272557544,-0.001727402112,0.000139146759,          43P   1819
-0.000278298526,-0.001722350759,0.000139148133,-0.000285072798,       43P   1820
-0.001722221878,0.000139146213,-0.000291587144,-0.001719752971,       43P   1821
0.000139140501,-0.000298135933,-0.001718840965,0.000139130498,        43P   1822
-0.000304589034,-0.001715407661,0.000139115706,-0.00031136508,        43P   1823
-0.001717656391,0.000139095626,-0.000317681265,-0.001715812528,       43P   1824
0.000139071443,-0.000323619855,-0.001717259007,0.000139044011,        43P   1825
-0.000328904476,-0.001719374919,0.000139014675,-0.000332627348,       43P   1826
-0.001714399291,0.0001389815,-0.000337365371,-0.001708006473,         43P   1827
0.000138932299,-0.000348549338,-0.001716690364,0.000138861773,        43P   1828
-0.000355709346,-0.001706244182,0.000138763624,-0.000365840076,       43P   1829
-0.00170458482,0.000138652876,-0.00037638869,-0.001712827421,         43P   1830
0.000138530452,-0.000385332158,-0.001703276872,0.000138397272,        43P   1831
-0.000392900022,-0.001703542385,0.000138301928,-0.000396526148,       43P   1832
-0.001704484384,0.000138252771,0.000396526148,-0.001704484384,        43P   1833
0.000150164921,0.000395424125,-0.001705372072,0.000150172635,         43P   1834
0.000390631545,-0.001703832129,0.000150187868,0.000389144144,         43P   1835
-0.001703969146,0.000150210093,0.000384764603,-0.00170737196,         43P   1836
0.00015023166,0.000381704729,-0.001709171006,0.000150252531,          43P   1837
0.000377550629,-0.001711197131,0.000150272672,0.000371977359,         43P   1838
-0.001706784875,0.000150298505,0.000365930964,-0.001712834765,        43P   1839
0.000150328794,0.000357938334,-0.001712967314,0.00015036165,          43P   1840
0.000350293138,-0.001715402762,0.000150390731,0.000342285641,         43P   1841
-0.001716804924,0.000150415753,0.00033427678,-0.00171734459,          43P   1842
0.000150435466,0.00032673576,-0.001718476241,0.000150450311,          43P   1843
0.00032078951,-0.001723933403,0.000150461242,0.000313181629,          43P   1844
-0.001722032772,0.000150469294,0.000306123855,-0.001723467818,        43P   1845
0.000150474739,0.000299142826,-0.001725104831,0.000150477848,         43P   1846
0.000292555505,-0.001728260937,0.000150478893,0.000285158354,         43P   1847
-0.001728821615,0.000150478145,0.000278251862,-0.001728192442,        43P   1848
0.000150475876,0.000270480659,-0.001727778903,0.000150472356,         43P   1849
0.00026476616,-0.001731677814,0.000150467858,0.000257444993,          43P   1850
-0.001734792701,0.000150462652,0.000250788876,-0.001730910358,        43P   1851
0.00015045701,0.000243822199,-0.001729413112,0.000150451203,          43P   1852
0.00023811715,-0.001732966887,0.000150446453,0.000232887927,          43P   1853
-0.001731714394,0.000150442842,0.000230150071,-0.001733969756,        43P   1854
0.000150440262,0.000227050767,-0.001736044543,0.000150437844,         43P   1855
0.000222239072,-0.001735494559,0.000150434889,0.000216236318,         43P   1856
-0.001734707171,0.000150431771,0.000206581452,-0.001737340515,        43P   1857
0.000150427906,0.000197747225,-0.001740237671,0.000150425576,         43P   1858
0.000188181462,-0.001742376185,0.000150424488,0.000181057053,         43P   1859
-0.00174152948,0.000150424221,0.000173647068,-0.001739149686,         43P   1860
0.00015042443,0.00016696888,-0.001742975286,0.000150425042,           43P   1861
0.000160570357,-0.001744629702,0.000150425984,0.000153819266,         43P   1862
-0.001737903024,0.000150427183,0.000146876361,-0.001741659534,        43P   1863
0.000150428566,0.000140900474,-0.001745025724,0.000150430062,         43P   1864
0.000133078607,-0.001744906236,0.000150431596,0.000126412999,         43P   1865
-0.001744686491,0.000150433096,0.000118624869,-0.001742801382,        43P   1866
0.000150434489,0.000111994735,-0.001746798716,0.000150435716,         43P   1867
0.000109324094,-0.001754205826,0.000150436693,0.000098576448,         43P   1868
-0.001749910218,0.000150437436,0.000093874004,-0.001747253024,        43P   1869
0.000150437959,0.000085302418,-0.001748483893,0.000150438285,         43P   1870
0.000078451648,-0.001748379906,0.000150438439,0.000068440986,         43P   1871
-0.001751637816,0.000150438447,0.000058849467,-0.001749747639,        43P   1872
0.000150438207,0.000049090865,-0.001749904686,0.000150437815,         43P   1873
0.000041679075,-0.001750901551,0.000150437468,0.000034480414,         43P   1874
-0.001749770804,0.000150437094,0.000026900099,-0.001748559881,        43P   1875
0.000150436715,0.000020624984,-0.001754440444,0.000150436357,         43P   1876
0.000013506666,-0.001753815417,0.000150436042,0.000007366542,         43P   1877
-0.001748833302,0.000150435796,0.000000127739,-0.001749762778,        43P   1878
0.000150435644,-0.000006973761,-0.001748716373,0.000150435605,        43P   1879
-0.000013273942,-0.001745096252,0.000150435653,-0.000020524494,       43P   1880
-0.001747842586,0.000150435772,-0.000029563139,-0.001743152675,       43P   1881
0.000150435999,-0.000040905375,-0.001746460324,0.000150436371,        43P   1882
-0.000054326264,-0.001750731902,0.000150436815,-0.000066116929,       43P   1883
-0.001749370998,0.000150437068,-0.00007511695,-0.001746705387,        43P   1884
0.000150437129,-0.000081828896,-0.0017534227,0.000150437087,          43P   1885
-0.000087443842,-0.001747715785,0.00015043694,-0.00009422143,         43P   1886
-0.001745264707,0.00015043667,-0.000100947693,-0.001750947533,        43P   1887
0.000150436259,-0.000107694535,-0.001748483558,0.000150435697,        43P   1888
-0.000112807577,-0.001743563428,0.000150434973,-0.000120478733,       43P   1889
-0.001747039135,0.000150434139,-0.000126551507,-0.001743851495,       43P   1890
0.000150433233,-0.000133217634,-0.00174200901,0.000150432301,         43P   1891
-0.00014004368,-0.001743591774,0.000150431386,-0.000149181294,        43P   1892
-0.001742287825,0.000150430252,-0.000157661389,-0.00173841246,        43P   1893
0.000150429337,-0.000166917142,-0.001738799416,0.000150428824,        43P   1894
-0.000173638399,-0.001741063791,0.000150428685,-0.000180258844,       43P   1895
-0.001738590017,0.000150428837,-0.000186648925,-0.001735611684,       43P   1896
0.000150429327,-0.000193448615,-0.001739103144,0.000150430199,        43P   1897
-0.00019959605,-0.001739468892,0.0001504315,-0.000207024312,          43P   1898
-0.001734298745,0.000150433274,-0.000212982881,-0.001738126205,       43P   1899
0.000150435565,-0.000219996826,-0.001738717713,0.000150438416,        43P   1900
-0.000226459901,-0.001734905233,0.00015044166,-0.000233146942,        43P   1901
-0.001735858454,0.000150445135,-0.000242155221,-0.001736928946,       43P   1902
0.000150449854,-0.000253292576,-0.001733662769,0.000150455502,        43P   1903
-0.000264131839,-0.00173070985,0.000150459713,-0.000273356425,        43P   1904
-0.001732252386,0.000150461558,-0.000279116009,-0.001727205683,       43P   1905
0.000150462014,-0.000285904693,-0.00172706376,0.000150461377,         43P   1906
-0.000292428632,-0.001724561451,0.000150459481,-0.000298981566,       43P   1907
-0.001723593017,0.000150456162,-0.000305432736,-0.001720077587,       43P   1908
0.000150451254,-0.000312200147,-0.001722215829,0.000150444591,        43P   1909
-0.000318501403,-0.001720239656,0.000150436567,-0.000324419854,       43P   1910
-0.001721536582,0.000150427465,-0.000329680832,-0.001723492922,       43P   1911
0.000150417731,-0.000333375196,-0.001718337128,0.000150406723,        43P   1912
-0.000338068914,-0.001711677452,0.000150390397,-0.00034918606,        43P   1913
-0.001719979369,0.000150366996,-0.000356248742,-0.0017090023,         43P   1914
0.000150334429,-0.000366266165,-0.001706744464,0.000150297681,        43P   1915
-0.000376686651,-0.001714325932,0.000150257059,-0.000385488333,       43P   1916
-0.001704056518,0.000150212868,-0.00039295334,-0.001703807586,        43P   1917
0.000150181232,-0.000396526148,-0.001704484384,0.000150164921,        43P   1918
0.000396526148,-0.001704484384,0.000159100143,0.000395409081,         43P   1919
-0.001705298604,0.00015910451,0.000390586846,-0.001703613583,         43P   1920
0.000159113134,0.000389056344,-0.0017035389,0.000159125716,           43P   1921
0.000384635161,-0.001706736268,0.000159137925,0.000381535182,         43P   1922
-0.001708336456,0.00015914974,0.000377342593,-0.001710170649,         43P   1923
0.000159161143,0.000371720262,-0.001705512167,0.000159175767,         43P   1924
0.000365616971,-0.00171127327,0.000159192914,0.000357563778,          43P   1925
-0.001711092359,0.000159211514,0.000349866359,-0.001713250123,        43P   1926
0.000159227977,0.000341815601,-0.001714413069,0.000159242143,         43P   1927
0.000333774644,-0.001714763933,0.000159253303,0.000326211711,         43P   1928
-0.001715753002,0.000159261707,0.000320251634,-0.001721104782,        43P   1929
0.000159267895,0.000312636282,-0.001719126048,0.000159272453,         43P   1930
0.0003055768,-0.001720507703,0.000159275535,0.000298599226,           43P   1931
-0.00172211347,0.000159277296,0.000292019927,-0.001725257906,         43P   1932
0.000159277887,0.000284634768,-0.001725823923,0.000159277464,         43P   1933
0.000277743642,-0.001725214529,0.000159276179,0.000269990582,         43P   1934
-0.001724832643,0.000159274187,0.000264296404,-0.00172877251,         43P   1935
0.00015927164,0.000256997141,-0.00173193509,0.000159268693,           43P   1936
0.000250363914,-0.001728104608,0.000159265499,0.000243420515,         43P   1937
-0.001726660824,0.000159262212,0.000237734691,-0.001730258345,        43P   1938
0.000159259523,0.000232520446,-0.001729039081,0.000159257478,         43P   1939
0.000229793548,-0.00173131816,0.000159256018,0.00022670485,           43P   1940
-0.001733415138,0.000159254649,0.000221906702,-0.001732892221,        43P   1941
0.000159252976,0.000215919617,-0.001732133237,0.000159251211,         43P   1942
0.000206287363,-0.001734801446,0.000159249023,0.000197472398,         43P   1943
-0.001737719031,0.000159247704,0.000187923163,-0.001739866295,        43P   1944
0.000159247088,0.000180809935,-0.001739021003,0.000159246937,         43P   1945
0.00017341007,-0.001736638161,0.000159247055,0.000166741094,          43P   1946
-0.001740456942,0.000159247401,0.00016035103,-0.001742101456,         43P   1947
0.000159247935,0.000153607798,-0.001735362483,0.000159248613,         43P   1948
0.000146672304,-0.001739104995,0.000159249397,0.000140703535,         43P   1949
-0.001742456172,0.000159250243,0.000132888646,-0.001742321346,        43P   1950
0.000159251112,0.00012623003,-0.001742086628,0.000159251961,          43P   1951
0.000118449058,-0.001740187598,0.00015925275,0.00011182648,           43P   1952
-0.001744172627,0.000159253444,0.000109163965,-0.001751569827,        43P   1953
0.000159253997,0.000098424997,-0.001747266567,0.000159254418,         43P   1954
0.000093731665,-0.00174460385,0.000159254714,0.000085169592,          43P   1955
-0.001745831099,0.000159254899,0.0000783287,-0.001745725167,          43P   1956
0.000159254986,0.000068331652,-0.001748982412,0.000159254991,         43P   1957
0.00005875434,-0.001747094008,0.000159254854,0.000049010402,          43P   1958
-0.001747254354,0.000159254632,0.000041609803,-0.001748254231,        43P   1959
0.000159254436,0.000034422493,-0.001747126801,0.000159254224,         43P   1960
0.000026853652,-0.001745919277,0.00015925401,0.000020590103,          43P   1961
-0.00175180309,0.000159253807,0.000013483405,-0.001751180938,         43P   1962
0.000159253629,0.000007354922,-0.001746201095,0.000159253489,         43P   1963
0.000000127554,-0.001747131988,0.000159253404,-0.00000696275,         43P   1964
-0.001746085977,0.000159253381,-0.000013251986,-0.001742465455,       43P   1965
0.000159253409,-0.000020491666,-0.001745210763,0.000159253476,        43P   1966
-0.000029515933,-0.001740518874,0.000159253605,-0.000040840455,       43P   1967
-0.001743823323,0.000159253815,-0.00005424062,-0.001748091224,        43P   1968
0.000159254066,-0.000066014559,-0.001746728499,0.000159254209,        43P   1969
-0.000075001587,-0.001744062843,0.000159254244,-0.000081703996,       43P   1970
-0.001750780993,0.000159254221,-0.000087309629,-0.001745075953,       43P   1971
0.000159254137,-0.000094078141,-0.001742627954,0.000159253984,        43P   1972
-0.000100795584,-0.001748315229,0.000159253752,-0.000107533972,       43P   1973
-0.00174585717,0.000159253433,-0.000112638931,-0.00174094452,         43P   1974
0.000159253024,-0.000120302272,-0.001744428773,0.000159252552,        43P   1975
-0.000126367306,-0.001741250405,0.000159252039,-0.000133025677,       43P   1976
-0.001739417487,0.000159251511,-0.000139843857,-0.001741009681,       43P   1977
0.000159250993,-0.00014897071,-0.001739717551,0.000159250351,         43P   1978
-0.00015743945,-0.001735852011,0.000159249833,-0.000166682877,        43P   1979
-0.001736245076,0.000159249542,-0.00017339431,-0.001738511744,        43P   1980
0.000159249464,-0.000180004259,-0.001736037545,0.00015924955,         43P   1981
-0.000186383079,-0.001733055637,0.000159249827,-0.000193170648,       43P   1982
-0.001736539943,0.000159250321,-0.000199305008,-0.001736894526,       43P   1983
0.000159251057,-0.000206719148,-0.001731708774,0.000159252062,        43P   1984
-0.000212662471,-0.001735515778,0.000159253359,-0.000219659955,       43P   1985
-0.001736081568,0.000159254973,-0.000226105728,-0.001732239692,       43P   1986
0.000159256809,-0.000232774977,-0.001733161376,0.000159258776,        43P   1987
-0.000241759371,-0.001734189049,0.000159261448,-0.000252867488,       43P   1988
-0.001730871818,0.000159264646,-0.000263680791,-0.001727881563,       43P   1989
0.000159267029,-0.000272888049,-0.00172940872,0.000159268074,         43P   1990
-0.000278636727,-0.001724359291,0.000159268332,-0.000285416961,       43P   1991
-0.001724225014,0.000159267971,-0.000291935277,-0.001721742288,       43P   1992
0.000159266898,-0.00029848578,-0.001720806938,0.000159265019,         43P   1993
-0.000304938083,-0.001717339657,0.000159262241,-0.000311710556,       43P   1994
-0.001719542677,0.000159258469,-0.000318020564,-0.001717644076,       43P   1995
0.000159253926,-0.000323950822,-0.001719028683,0.000159248773,        43P   1996
-0.000329225662,-0.001721078579,0.000159243263,-0.000332936741,       43P   1997
-0.001716028414,0.000159237031,-0.000337656434,-0.001709525194,       43P   1998
0.000159227789,-0.000348812757,-0.001718051059,0.000159214541,        43P   1999
-0.0003559325,-0.001707385244,0.000159196104,-0.000366016353,         43P   2000
-0.001705478286,0.000159175301,-0.000376511959,-0.00171344737,        43P   2001
0.000159152304,-0.000385396769,-0.001703599419,0.000159127287,        43P   2002
-0.00039292208,-0.001703652101,0.000159109377,-0.000396526148,        43P   2003
-0.001704484384,0.000159100143,0.000396526148,-0.001704484384,        43P   2004
0.000170526301,0.000395401927,-0.00170526367,0.000170542649,          43P   2005
0.000390565591,-0.001703509665,0.00017057493,0.000389014595,          43P   2006
-0.00170333432,0.000170622031,0.000384573612,-0.001706433999,         43P   2007
0.000170667734,0.000381454563,-0.001707939631,0.000170711965,         43P   2008
0.000377243673,-0.001709682561,0.000170754648,0.000371598014,         43P   2009
-0.001704907,0.000170809394,0.000365467669,-0.001710530785,           43P   2010
0.000170873581,0.000357385678,-0.001710200825,0.000170943209,         43P   2011
0.000349663427,-0.001712226553,0.000171004838,0.000341592099,         43P   2012
-0.001713275752,0.000171057866,0.00033353588,-0.001713536841,         43P   2013
0.000171099641,0.000325962528,-0.001714458113,0.000171131101,         43P   2014
0.000319995876,-0.001719759784,0.000171154265,0.000312376973,         43P   2015
-0.001717743913,0.000171171329,0.000305316677,-0.001719100181,        43P   2016
0.000171182868,0.000298340746,-0.001720691091,0.000171189457,         43P   2017
0.000291765262,-0.001723829978,0.000171191672,0.000284385806,         43P   2018
-0.001724398534,0.000171190087,0.000277501986,-0.001723798545,        43P   2019
0.000171185278,0.000269757552,-0.001723431708,0.000171177819,         43P   2020
0.000264073037,-0.00172739105,0.000171168286,0.000256784189,          43P   2021
-0.001730576308,0.000171157254,0.000250161847,-0.001726770486,        43P   2022
0.000171145298,0.000243229516,-0.001725352123,0.000171132992,         43P   2023
0.000237552834,-0.001728970445,0.000171122925,0.000232345711,         43P   2024
-0.001727766981,0.000171115272,0.000229624023,-0.001730057337,        43P   2025
0.000171109805,0.000226540369,-0.001732164867,0.000171104681,         43P   2026
0.000221748662,-0.00173165482,0.000171098418,0.000215769027,          43P   2027
-0.001730909342,0.00017109181,0.000206147525,-0.001733594129,         43P   2028
0.000171083621,0.00019734172,-0.001736521428,0.000171078682,          43P   2029
0.000187800343,-0.001738672853,0.000171076378,0.000180692431,         43P   2030
-0.001737828233,0.000171075812,0.000173297378,-0.001735443941,        43P   2031
0.000171076254,0.000166632783,-0.00173925948,0.00017107755,           43P   2032
0.000160246741,-0.001740899285,0.000171079546,0.000153507245,         43P   2033
-0.001734154467,0.000171082087,0.000146575275,-0.001737890322,        43P   2034
0.000171085019,0.000140609892,-0.001741234361,0.000171088188,         43P   2035
0.00013279832,-0.001741092242,0.000171091439,0.000126143028,          43P   2036
-0.001740850404,0.000171094618,0.00011836546,-0.001738944755,         43P   2037
0.000171097571,0.000111746476,-0.001742923933,0.000171100171,         43P   2038
0.000109087824,-0.001750316421,0.000171102242,0.000098352982,         43P   2039
-0.001746009522,0.000171103816,0.000093663983,-0.001743344179,        43P   2040
0.000171104924,0.000085106434,-0.001744569707,0.000171105616,         43P   2041
0.000078270239,-0.00174446285,0.000171105943,0.000068279664,          43P   2042
-0.001747719778,0.000171105959,0.000058709108,-0.001745832218,        43P   2043
0.00017110545,0.000048972142,-0.001745994133,0.000171104618,          43P   2044
0.000041576865,-0.001746995441,0.000171103884,0.000034394951,         43P   2045
-0.001745869589,0.00017110309,0.000026831567,-0.001744663681,         43P   2046
0.000171102288,0.000020573516,-0.00175054904,0.000171101528,          43P   2047
0.000013472344,-0.001749928255,0.000171100862,0.000007349397,         43P   2048
-0.001744949492,0.00017110034,0.000000127466,-0.001745881059,         43P   2049
0.000171100019,-0.000006957515,-0.001744835235,0.000171099935,        43P   2050
-0.000013241546,-0.001741214522,0.000171100038,-0.000020476056,       43P   2051
-0.001743959342,0.000171100289,-0.000029493487,-0.001739266513,       43P   2052
0.000171100771,-0.000040809585,-0.00174256944,0.000171101558,         43P   2053
-0.000054199896,-0.001746835592,0.0001711025,-0.000065965882,         43P   2054
-0.001745472001,0.000171103036,-0.000074946732,-0.001742806324,       43P   2055
0.000171103166,-0.000081644606,-0.001749524872,0.000171103077,        43P   2056
-0.000087245811,-0.001743820724,0.000171102765,-0.000094010008,       43P   2057
-0.001741374189,0.000171102192,-0.000100723256,-0.00174706358,        43P   2058
0.000171101322,-0.000107457624,-0.001744608333,0.000171100131,        43P   2059
-0.000112558741,-0.00173969924,0.000171098596,-0.000120218365,        43P   2060
-0.001743187558,0.00017109683,-0.00012627972,-0.001740013598,         43P   2061
0.00017109491,-0.000132934402,-0.001738185229,0.000171092933,         43P   2062
-0.000139748842,-0.001739781907,0.000171090995,-0.000148870578,       43P   2063
-0.001738495397,0.000171088592,-0.000157333918,-0.001734634528,       43P   2064
0.000171086654,-0.000166571484,-0.001735030498,0.000171085565,        43P   2065
-0.000173278247,-0.001737298257,0.00017108527,-0.000179883205,        43P   2066
-0.001734823855,0.000171085594,-0.00018625667,-0.001731840248,        43P   2067
0.000171086631,-0.000193038476,-0.001735321151,0.00017108848,         43P   2068
-0.000199166619,-0.001735670425,0.000171091236,-0.000206574044,       43P   2069
-0.001730477253,0.000171094995,-0.000212510117,-0.00173427453,        43P   2070
0.00017109985,-0.000219499775,-0.001734828093,0.000171105893,         43P   2071
-0.00022593732,-0.001730972238,0.000171112768,-0.000232598109,        43P   2072
-0.001731878926,0.000171120131,-0.000241571147,-0.001732886239,       43P   2073
0.000171130133,-0.00025266536,-0.001729544732,0.000171142103,         43P   2074
-0.000263466319,-0.001726536725,0.000171151026,-0.000272665339,       43P   2075
-0.001728056568,0.000171154935,-0.00027840883,-0.001723005843,        43P   2076
0.000171155901,-0.000285185047,-0.001722875202,0.000171154551,        43P   2077
-0.000291700688,-0.001720401788,0.000171150535,-0.000298250036,       43P   2078
-0.001719482169,0.000171143501,-0.000304702877,-0.001716037783,       43P   2079
0.000171133099,-0.000311477757,-0.001718271605,0.00017111898,         43P   2080
-0.000317791928,-0.001716409889,0.000171101975,-0.0003237278,         43P   2081
-0.001717836188,0.000171082685,-0.000329009231,-0.001719930569,       43P   2082
0.000171062057,-0.000332728257,-0.001714930631,0.000171038728,        43P   2083
-0.000337460302,-0.001708501805,0.000171004131,-0.000348635252,       43P   2084
-0.001717134156,0.000170954539,-0.000355782128,-0.00170661634,        43P   2085
0.000170885522,-0.000365897569,-0.001704876224,0.000170807647,        43P   2086
-0.000376428894,-0.001713029618,0.000170721561,-0.000385353231,       43P   2087
-0.001703382071,0.000170627911,-0.000392907216,-0.001703578169,       43P   2088
0.000170560867,-0.000396526148,-0.001704484384,0.000170526301,        43P   2089
0.000396526148,-0.001704484384,0.000179873567,0.000395421352,         43P   2090
-0.00170535853,0.000179891088,0.000390623306,-0.001703791845,         43P   2091
0.000179925686,0.00038912796,-0.001703889841,0.000179976166,          43P   2092
0.000384740744,-0.001707254786,0.000180025149,0.000381673477,         43P   2093
-0.001709017178,0.000180072554,0.000377512283,-0.001711007925,        43P   2094
0.0001801183,0.00037192997,-0.001706550284,0.000180176975,            43P   2095
0.000365873087,-0.001712546943,0.000180245768,0.000357869294,         43P   2096
-0.001712621713,0.000180320392,0.000350214472,-0.001715005978,        43P   2097
0.000180386444,0.000342199001,-0.001716364047,0.000180443277,         43P   2098
0.000334184224,-0.001716868911,0.00018048805,0.000326639165,          43P   2099
-0.001717974281,0.000180521767,0.000320690366,-0.001723412019,        43P   2100
0.000180546593,0.000313081108,-0.001721496992,0.000180564881,         43P   2101
0.000306023019,-0.001722922196,0.000180577248,0.000299042627,         43P   2102
-0.00172455345,0.000180584311,0.000292456785,-0.001727707404,         43P   2103
0.000180586684,0.000285061844,-0.001728269067,0.000180584986,         43P   2104
0.000278158185,-0.001727643539,0.000180579832,0.000270390326,         43P   2105
-0.001727235835,0.000180571838,0.000264679572,-0.001731142295,        43P   2106
0.000180561621,0.000257362443,-0.001734265973,0.000180549797,         43P   2107
0.000250710545,-0.001730393189,0.000180536982,0.000243748158,         43P   2108
-0.001728905798,0.000180523793,0.000238046653,-0.001732467636,        43P   2109
0.000180513004,0.000232820191,-0.001731221268,0.000180504802,         43P   2110
0.000230084355,-0.001733481002,0.000180498942,0.000226987006,         43P   2111
-0.00173555988,0.000180493451,0.000222177808,-0.001735014884,         43P   2112
0.000180486738,0.000216177942,-0.001734232732,0.000180479657,         43P   2113
0.000206527244,-0.001736872503,0.00018047088,0.000197696567,          43P   2114
-0.001739773424,0.000180465587,0.000188133852,-0.001741913551,        43P   2115
0.000180463117,0.000181011503,-0.001741067106,0.00018046251,          43P   2116
0.000173603384,-0.00173868675,0.000180462984,0.000166926893,          43P   2117
-0.001742511093,0.000180464373,0.00016052993,-0.001744163684,         43P   2118
0.000180466512,0.000153780287,-0.00173743474,0.000180469236,          43P   2119
0.000146838748,-0.00174118867,0.000180472378,0.000140864174,          43P   2120
-0.001744552093,0.000180475775,0.000133043593,-0.001744429777,        43P   2121
0.000180479259,0.000126379273,-0.001744207273,0.000180482666,         43P   2122
0.000118592463,-0.001742319598,0.000180485831,0.000111963722,         43P   2123
-0.001746314663,0.000180488617,0.000109294578,-0.001753719947,        43P   2124
0.000180490837,0.000098548532,-0.001749422928,0.000180492524,         43P   2125
0.000093847767,-0.001746764716,0.000180493712,0.000085277935,         43P   2126
-0.001747994918,0.000180494453,0.000078428985,-0.001747890573,        43P   2127
0.000180494803,0.000068420833,-0.00175114836,0.000180494821,          43P   2128
0.000058831932,-0.00174925851,0.000180494275,0.000049076033,          43P   2129
-0.001749416165,0.000180493384,0.000041666306,-0.001750413585,        43P   2130
0.000180492597,0.000034469738,-0.001749283449,0.000180491746,         43P   2131
0.000026891538,-0.001748073153,0.000180490887,0.000020618555,         43P   2132
-0.001753954315,0.000180490072,0.000013502379,-0.001753329818,        43P   2133
0.000180489358,0.0000073644,-0.001748348121,0.000180488799,           43P   2134
0.000000127705,-0.001749277859,0.000180488455,-0.000006971731,        43P   2135
-0.001748231526,0.000180488365,-0.000013269895,-0.001744611332,       43P   2136
0.000180488475,-0.000020518443,-0.001747357476,0.000180488744,        43P   2137
-0.000029554438,-0.001742667201,0.000180489261,-0.000040893409,       43P   2138
-0.00174597426,0.000180490104,-0.000054310478,-0.001750245161,        43P   2139
0.000180491114,-0.00006609806,-0.00174888392,0.000180491688,          43P   2140
-0.000075095686,-0.001746218301,0.000180491827,-0.000081805874,       43P   2141
-0.001752935769,0.000180491732,-0.000087419103,-0.001747229199,       43P   2142
0.000180491398,-0.000094195018,-0.001744778689,0.000180490784,        43P   2143
-0.000100919656,-0.001750462335,0.000180489851,-0.000107664939,       43P   2144
-0.00174799945,0.000180488574,-0.000112776492,-0.001743080699,        43P   2145
0.00018048693,-0.000120446207,-0.001746557981,0.000180485037,         43P   2146
-0.000126517555,-0.00174337205,0.000180482979,-0.000133182251,        43P   2147
-0.001741531329,0.00018048086,-0.000140006848,-0.001743115831,        43P   2148
0.000180478783,-0.000149142478,-0.001741814061,0.000180476208,        43P   2149
-0.00015762048,-0.001737940506,0.00018047413,-0.000166873961,         43P   2150
-0.001738328588,0.000180472964,-0.000173593408,-0.001740593386,       43P   2151
0.000180472648,-0.000180211918,-0.001738119534,0.000180472994,        43P   2152
-0.000186599923,-0.001735140542,0.000180474106,-0.000193397379,       43P   2153
-0.001738630683,0.000180476087,-0.000199542404,-0.001738994373,       43P   2154
0.000180479041,-0.000206968063,-0.00173382135,0.00018048307,          43P   2155
-0.000212923822,-0.001737645039,0.000180488274,-0.000219934732,       43P   2156
-0.001738231807,0.00018049475,-0.000226394618,-0.001734413908,        43P   2157
0.000180502118,-0.000233078379,-0.001735361316,0.00018051001,         43P   2158
-0.000242082256,-0.001736423916,0.000180520729,-0.000253214222,       43P   2159
-0.001733148328,0.000180533558,-0.0002640487,-0.001730188527,         43P   2160
0.000180543122,-0.000273270092,-0.001731728228,0.000180547311,        43P   2161
-0.000279027666,-0.001726681023,0.000180548347,-0.000285814792,       43P   2162
-0.001726540509,0.0001805469,-0.000292337695,-0.00172404181,          43P   2163
0.000180542595,-0.000298890181,-0.001723079474,0.000180535057,        43P   2164
-0.00030534156,-0.001719572919,0.000180523909,-0.000312109903,        43P   2165
-0.001721723102,0.000180508776,-0.000318412772,-0.001719761227,       43P   2166
0.000180490551,-0.0003243334,-0.001721074315,0.000180469877,          43P   2167
-0.000329596933,-0.001723047899,0.000180447768,-0.000333294378,       43P   2168
-0.001717911575,0.000180422766,-0.000337992884,-0.001711280738,       43P   2169
0.000180385686,-0.000349117251,-0.001719623934,0.000180332535,        43P   2170
-0.000356190451,-0.001708704237,0.000180258566,-0.000366220118,       43P   2171
-0.001706511076,0.000180175102,-0.000376654451,-0.001714163991,       43P   2172
0.000180082838,-0.000385471456,-0.001703972263,0.000179982469,        43P   2173
-0.000392947578,-0.001703778927,0.000179910614,-0.000396526148,       43P   2174
-0.001704484384,0.000179873567,0.000396526148,-0.001704484384,        43P   2175
0.000197465495,0.000395384502,-0.001705178573,0.000197457006,         43P   2176
0.000390513818,-0.001703256529,0.000197440243,0.000388912899,         43P   2177
-0.001702835978,0.000197415786,0.000384423683,-0.001705697693,        43P   2178
0.000197392054,0.000381258182,-0.001706972994,0.000197369087,         43P   2179
0.000377002711,-0.001708493614,0.000197346923,0.000371300225,         43P   2180
-0.001703432855,0.000197318495,0.000365103979,-0.001708722146,        43P   2181
0.000197285166,0.000356951841,-0.001708029114,0.00019724901,          43P   2182
0.000349169099,-0.001709733208,0.000197217009,0.000341047665,         43P   2183
-0.00171050533,0.000197189474,0.000332954268,-0.001710547734,         43P   2184
0.000197167781,0.000325355537,-0.001711303858,0.000197151445,         43P   2185
0.000319372868,-0.001716483466,0.000197139418,0.000311745313,         43P   2186
-0.001714377131,0.000197130557,0.000304683038,-0.001715671558,        43P   2187
0.000197124565,0.000297711109,-0.001717226277,0.000197121144,         43P   2188
0.000291144917,-0.001720351647,0.000197119993,0.000283779351,         43P   2189
-0.001720926387,0.000197120816,0.000276913329,-0.001720349308,        43P   2190
0.000197123314,0.000269189908,-0.001720019133,0.000197127187,         43P   2191
0.000263528931,-0.001724025913,0.000197132137,0.000256265455,         43P   2192
-0.001727266412,0.000197137865,0.000249669624,-0.00172352066,         43P   2193
0.000197144074,0.000242764257,-0.001722164221,0.000197150464,         43P   2194
0.000237109843,-0.001725833212,0.000197155691,0.000231920068,         43P   2195
-0.001724668237,0.000197159665,0.000229211071,-0.001726986064,        43P   2196
0.000197162504,0.000226139703,-0.001729119297,0.000197165164,         43P   2197
0.000221363686,-0.0017286406,0.000197168417,0.000215402202,           43P   2198
-0.001727928022,0.000197171848,0.00020580689,-0.001730653192,         43P   2199
0.0001971761,0.000197023395,-0.001733604153,0.000197178665,           43P   2200
0.000187501161,-0.001735765714,0.000197179861,0.0001804062,           43P   2201
-0.00173492273,0.000197180155,0.000173022869,-0.001732534908,         43P   2202
0.000197179926,0.000166368944,-0.001736342548,0.000197179252,         43P   2203
0.000159992701,-0.001737970885,0.000197178216,0.000153262307,         43P   2204
-0.001731211826,0.000197176897,0.000146338921,-0.001734931467,        43P   2205
0.000197175374,0.000140381782,-0.001738258117,0.000197173729,         43P   2206
0.000132578294,-0.001738098232,0.00019717204,0.000125931099,          43P   2207
-0.00173783905,0.00019717039,0.000118161823,-0.001735917277,          43P   2208
0.000197168856,0.000111551591,-0.001739882204,0.000197167507,         43P   2209
0.00010890235,-0.001747263213,0.000197166431,0.00009817756,           43P   2210
-0.00174294745,0.000197165613,0.000093499115,-0.001740275711,         43P   2211
0.000197165038,0.000084952584,-0.001741497046,0.000197164679,         43P   2212
0.000078127832,-0.001741387935,0.000197164509,0.000068153026,         43P   2213
-0.001744644093,0.000197164501,0.000058598926,-0.001742758586,        43P   2214
0.000197164765,0.000048878944,-0.001742924324,0.000197165197,         43P   2215
0.000041496629,-0.001743929119,0.000197165578,0.000034327862,         43P   2216
-0.001742807111,0.00019716599,0.000026777769,-0.001741605139,         43P   2217
0.000197166407,0.000020533114,-0.001747494263,0.000197166801,         43P   2218
0.000013445401,-0.001746876808,0.000197167147,0.000007335938,         43P   2219
-0.001741900677,0.000197167418,0.000000127251,-0.001742833884,        43P   2220
0.000197167585,-0.000006944761,-0.001741788518,0.000197167629,        43P   2221
-0.000013216115,-0.001738167338,0.000197167575,-0.000020438032,       43P   2222
-0.00174091097,0.000197167445,-0.000029438809,-0.001736215851,        43P   2223
0.000197167195,-0.000040734389,-0.00173951507,0.000197166786,         43P   2224
-0.000054100696,-0.001743776964,0.000197166297,-0.00006584731,        43P   2225
-0.001742411265,0.000197166019,-0.000074813109,-0.001739745534,       43P   2226
0.000197165951,-0.000081499937,-0.001746465053,0.000197165997,        43P   2227
-0.000087090354,-0.001740763076,0.000197166159,-0.000093844041,       43P   2228
-0.001738320108,0.000197166457,-0.000100547072,-0.001744014652,       43P   2229
0.000197166909,-0.000107271648,-0.001741566257,0.000197167527,        43P   2230
-0.000112363403,-0.001736665828,0.000197168324,-0.000120013974,       43P   2231
-0.001740164045,0.000197169241,-0.000126066365,-0.001737000825,       43P   2232
0.000197170238,-0.000132712064,-0.001735183536,0.000197171265,        43P   2233
-0.000139517392,-0.001736791137,0.000197172271,-0.000148626665,       43P   2234
-0.001735518317,0.000197173519,-0.000157076851,-0.001731668827,       43P   2235
0.000197174525,-0.00016630014,-0.001732071873,0.000197175091,         43P   2236
-0.000172995525,-0.001734342288,0.000197175244,-0.000179588327,       43P   2237
-0.001731867394,0.000197175076,-0.000185948747,-0.001728879646,       43P   2238
0.000197174537,-0.000192716513,-0.001732352263,0.000197173577,        43P   2239
-0.000198829512,-0.001732688605,0.000197172146,-0.000206220581,       43P   2240
-0.001727477358,0.000197170194,-0.000212138995,-0.001731250941,       43P   2241
0.000197167673,-0.000219109586,-0.001731774715,0.000197164535,        43P   2242
-0.000225527091,-0.001727884812,0.000197160965,-0.000232167272,       43P   2243
-0.001728754971,0.000197157142,-0.000241112645,-0.001729712689,       43P   2244
0.000197151948,-0.000252172992,-0.001726312046,0.000197145733,        43P   2245
-0.000262943882,-0.001723260795,0.000197141099,-0.000272122832,       43P   2246
-0.001724762825,0.00019713907,-0.00027785369,-0.001719708942,         43P   2247
0.000197138568,-0.00028462012,-0.001719587157,0.000197139269,         43P   2248
-0.000291129247,-0.001717136426,0.000197141354,-0.00029767578,        43P   2249
-0.001716255126,0.000197145007,-0.000304129932,-0.00171286651,        43P   2250
0.000197150408,-0.000310910677,-0.001715175364,0.00019715774,         43P   2251
-0.000317234985,-0.001713403498,0.00019716657,-0.000323184533,        43P   2252
-0.001714931355,0.000197176586,-0.00032848202,-0.001717134099,        43P   2253
0.000197187298,-0.000332220405,-0.001712256509,0.000197199411,        43P   2254
-0.000336982537,-0.001706008901,0.000197217376,-0.000348202865,       43P   2255
-0.001714900646,0.000197243127,-0.000355415833,-0.001704743346,       43P   2256
0.000197278965,-0.000365608219,-0.001703409644,0.000197319403,        43P   2257
-0.000376226553,-0.001712012003,0.000197364104,-0.000385247175,       43P   2258
-0.001702852626,0.000197412732,-0.000392871009,-0.001703398075,       43P   2259
0.000197447546,-0.000396526148,-0.001704484384,0.000197465495,        43P   2260
0.000396526148,-0.001704484384,0.000211612801,0.000395434773,         43P   2261
-0.001705424067,0.000211621524,0.000390663179,-0.001703986796,        43P   2262
0.000211638748,0.000389206281,-0.001704273635,0.000211663879,         43P   2263
0.000384856211,-0.001707821847,0.000211688265,0.000381824719,         43P   2264
-0.001709761626,0.000211711865,0.000377697859,-0.001711923583,        43P   2265
0.000211734639,0.000372159309,-0.001707685585,0.00021176385,          43P   2266
0.00036615318,-0.001713939853,0.000211798097,0.000358203411,          43P   2267
-0.001714294241,0.000211835248,0.000350595175,-0.001716926209,        43P   2268
0.000211868131,0.000342618293,-0.001718497667,0.000211896425,         43P   2269
0.000334632148,-0.00171917095,0.000211918715,0.000327106635,          43P   2270
-0.001720403508,0.000211935501,0.000321170171,-0.001725935251,        43P   2271
0.00021194786,0.000313567576,-0.001724089894,0.000211956964,          43P   2272
0.000306511012,-0.001725562725,0.000211963121,0.000299527538,         43P   2273
-0.001727221851,0.000211966637,0.000292934539,-0.001730386215,        43P   2274
0.000211967819,0.000285528901,-0.001730943115,0.000211966973,         43P   2275
0.000278611535,-0.001730299944,0.000211964407,0.000270827493,         43P   2276
-0.001729864005,0.000211960428,0.000265098612,-0.00173373393,         43P   2277
0.000211955341,0.000257761943,-0.001736815065,0.000211949455,         43P   2278
0.000251089627,-0.001732896019,0.000211943075,0.000244106475,         43P   2279
-0.001731360937,0.000211936509,0.00023838782,-0.001734883753,         43P   2280
0.000211931138,0.000233147997,-0.001733607744,0.000211927055,         43P   2281
0.000230402387,-0.001735846321,0.000211924137,0.000227295576,         43P   2282
-0.001737905403,0.000211921404,0.000222474294,-0.001737336264,        43P   2283
0.000211918062,0.00021646045,-0.001736528773,0.000211914536,          43P   2284
0.000206789582,-0.001739137444,0.000211910167,0.000197941722,         43P   2285
-0.001742020141,0.000211907532,0.000188364264,-0.001744152462,        43P   2286
0.000211906302,0.000181231942,-0.001743304758,0.000211906,            43P   2287
0.000173814795,-0.001740927121,0.000211906236,0.000167130086,         43P   2288
-0.001744757547,0.000211906928,0.000160725578,-0.00174641897,         43P   2289
0.000211907993,0.000153968925,-0.001739700993,0.000211909348,         43P   2290
0.000147020774,-0.00174346741,0.000211910913,0.000141039851,          43P   2291
-0.001746844225,0.000211912604,0.000133213045,-0.001746735592,        43P   2292
0.000211914338,0.000126542489,-0.001746526445,0.000211916035,         43P   2293
0.000118749292,-0.001744651187,0.00021191761,0.000112113811,          43P   2294
-0.001748657229,0.000211918997,0.000109437419,-0.001756071352,        43P   2295
0.000211920102,0.000098683633,-0.00175178116,0.000211920942,          43P   2296
0.000093974739,-0.001749127875,0.000211921533,0.000085396421,         43P   2297
-0.001750361306,0.000211921902,0.000078538659,-0.001750258696,        43P   2298
0.000211922077,0.000068518363,-0.001753517076,0.000211922086,         43P   2299
0.000058916789,-0.001751625644,0.000211921814,0.000049147809,         43P   2300
-0.001751780355,0.00021192137,0.000041728099,-0.00175277509,          43P   2301
0.000211920978,0.000034521406,-0.001751641994,0.000211920555,         43P   2302
0.00002693297,-0.001750428667,0.000211920127,0.000020649671,          43P   2303
-0.001756306929,0.000211919722,0.000013523129,-0.001755679867,        43P   2304
0.000211919366,0.000007374766,-0.001750696144,0.000211919088,         43P   2305
0.00000012787,-0.001751624618,0.000211918916,-0.000006981553,         43P   2306
-0.001750577934,0.000211918872,-0.000013289481,-0.001746958098,       43P   2307
0.000211918926,-0.000020547726,-0.001749705157,0.00021191906,         43P   2308
-0.000029596547,-0.001745016646,0.000211919318,-0.00004095132,        43P   2309
-0.00174832656,0.000211919737,-0.000054386876,-0.001752600741,        43P   2310
0.00021192024,-0.000066189378,-0.001751241124,0.000211920526,         43P   2311
-0.000075198595,-0.001748575546,0.000211920595,-0.00008191729,        43P   2312
-0.001755292266,0.000211920548,-0.000087538827,-0.001749584024,       43P   2313
0.000211920381,-0.000094322837,-0.001747130767,0.000211920076,        43P   2314
-0.000101055343,-0.001752810445,0.000211919611,-0.000107808167,       43P   2315
-0.001750342283,0.000211918976,-0.00011292693,-0.001745416859,        43P   2316
0.000211918157,-0.000120603617,-0.001748886517,0.000211917215,        43P   2317
-0.000126681868,-0.001745692315,0.00021191619,-0.000133353484,        43P   2318
-0.00174384306,0.000211915135,-0.000140185097,-0.00174541915,         43P   2319
0.000211914101,-0.000149330326,-0.001744106837,0.000211912819,        43P   2320
-0.000157818459,-0.001740224518,0.000211911785,-0.000167082935,       43P   2321
-0.001740607151,0.000211911204,-0.000173811144,-0.001742869903,       43P   2322
0.000211911047,-0.000180439017,-0.00174039643,0.000211911219,         43P   2323
-0.000186837068,-0.001737420627,0.000211911773,-0.000193645336,       43P   2324
-0.001740917151,0.000211912759,-0.000199802024,-0.0017412908,         43P   2325
0.00021191423,-0.000207240279,-0.001736131698,0.000211916236,         43P   2326
-0.000213209639,-0.001739973634,0.000211918826,-0.000220235233,       43P   2327
-0.001740583343,0.00021192205,-0.000226710553,-0.001736791667,        43P   2328
0.000211925718,-0.000233410185,-0.001737767207,0.000211929647,        43P   2329
-0.000242435368,-0.001738868002,0.000211934984,-0.000253593416,       43P   2330
-0.001735637957,0.00021194137,-0.000264451051,-0.00173271146,         43P   2331
0.000211946132,-0.000273687899,-0.001734264881,0.000211948217,        43P   2332
-0.000279455203,-0.001729220107,0.000211948733,-0.000286249866,       43P   2333
-0.001729072773,0.000211948013,-0.000292777786,-0.001726556605,       43P   2334
0.000211945869,-0.00029933244,-0.001725564757,0.000211942116,         43P   2335
-0.000305782809,-0.001722015251,0.000211936567,-0.000312546636,       43P   2336
-0.001724107649,0.000211929033,-0.000318841697,-0.001722076577,       43P   2337
0.00021191996,-0.000324751793,-0.001723311451,0.000211909667,         43P   2338
-0.000330002961,-0.00172520158,0.000211898661,-0.000333685496,        43P   2339
-0.00171997103,0.000211886214,-0.000338360831,-0.001713200629,        43P   2340
0.000211867754,-0.000349450252,-0.001721344055,0.000211841293,        43P   2341
-0.00035647255,-0.001710146709,0.000211804469,-0.000366442959,        43P   2342
-0.001707640552,0.000211762917,-0.000376810283,-0.0017149477,         43P   2343
0.000211716985,-0.000385553134,-0.001704380012,0.000211667017,        43P   2344
-0.000392975463,-0.001703917625,0.000211631245,-0.000396526148,       43P   2345
-0.001704484384,0.000211612801,0.000396526148,-0.001704484384,        43P   2346
0.000226664122,0.000395417733,-0.001705340857,0.000226668469,         43P   2347
0.000390612553,-0.001703739274,0.000226677053,0.00038910684,          43P   2348
-0.001703786345,0.000226689577,0.000384709607,-0.001707101871,        43P   2349
0.00022670173,0.000381632693,-0.001708816427,0.000226713491,          43P   2350
0.00037746224,-0.001710761005,0.000226724841,0.000371868125,          43P   2351
-0.001706244135,0.000226739398,0.000365797557,-0.001712171327,        43P   2352
0.000226756466,0.000357779195,-0.001712170694,0.000226774981,         43P   2353
0.000350111811,-0.001714488162,0.000226791368,0.000342085933,         43P   2354
-0.001715788688,0.000226805468,0.000334063435,-0.001716248136,        43P   2355
0.000226816577,0.000326513105,-0.001717319208,0.000226824942,         43P   2356
0.00032056098,-0.001722731596,0.000226831102,0.000312949925,          43P   2357
-0.001720797781,0.000226835639,0.000305891426,-0.001722210143,        43P   2358
0.000226838707,0.000298911865,-0.00172383388,0.000226840459,          43P   2359
0.000292327952,-0.001726985028,0.000226841048,0.000284935896,         43P   2360
-0.001727547974,0.000226840627,0.000278035933,-0.001726927205,        43P   2361
0.000226839348,0.000270272438,-0.001726527114,0.000226837365,         43P   2362
0.000264566573,-0.001730443426,0.00022683483,0.000257254712,          43P   2363
-0.001733578577,0.000226831896,0.000250608321,-0.001729718268,        43P   2364
0.000226828717,0.000243651534,-0.001728243737,0.000226825445,         43P   2365
0.000237954653,-0.001731816098,0.000226822768,0.000232731794,         43P   2366
-0.001730577724,0.000226820733,0.000229998594,-0.001732843162,        43P   2367
0.000226819279,0.000226903796,-0.001734927378,0.000226817917,         43P   2368
0.000222097857,-0.001734388894,0.000226816251,0.00021610176,          43P   2369
-0.001733613574,0.000226814495,0.000206456501,-0.001736261731,        43P   2370
0.000226812317,0.000197630458,-0.001739167566,0.000226811004,         43P   2371
0.000188071718,-0.001741309798,0.000226810391,0.000180952059,         43P   2372
-0.001740463694,0.00022681024,0.000173546374,-0.001738082605,         43P   2373
0.000226810358,0.0001668721,-0.001741905307,0.000226810703,           43P   2374
0.000160477171,-0.001743555516,0.000226811233,0.000153729419,         43P   2375
-0.001736823614,0.000226811909,0.000146789662,-0.001740574177,        43P   2376
0.000226812689,0.0001408168,-0.001743933989,0.000226813531,           43P   2377
0.000132997898,-0.001743807984,0.000226814396,0.00012633526,          43P   2378
-0.001743581877,0.000226815241,0.000118550171,-0.001741690854,        43P   2379
0.000226816026,0.000111923248,-0.001745682959,0.000226816718,         43P   2380
0.000109256059,-0.001753085859,0.000226817268,0.000098512101,         43P   2381
-0.001748787,0.000226817687,0.000093813528,-0.00174612746,            43P   2382
0.000226817982,0.000085245984,-0.00174735679,0.000226818166,          43P   2383
0.000078399411,-0.001747251977,0.000226818252,0.000068394533,         43P   2384
-0.001750509604,0.000226818257,0.00005880905,-0.001748620181,         43P   2385
0.000226818121,0.000049056678,-0.001748778629,0.0002268179,           43P   2386
0.000041649643,-0.001749776774,0.000226817705,0.000034455805,         43P   2387
-0.001748647436,0.000226817494,0.000026880365,-0.001747437958,        43P   2388
0.000226817281,0.000020610164,-0.001753319901,0.000226817079,         43P   2389
0.000013496783,-0.001752696096,0.000226816901,0.000007361605,         43P   2390
-0.001747714946,0.000226816763,0.00000012766,-0.001748645025,         43P   2391
0.000226816677,-0.000006969083,-0.001747598787,0.000226816655,        43P   2392
-0.000013264614,-0.001743978495,0.000226816682,-0.000020510546,       43P   2393
-0.001746724393,0.000226816749,-0.000029543082,-0.001742033642,       43P   2394
0.000226816877,-0.000040877792,-0.001745339931,0.000226817087,        43P   2395
-0.000054289876,-0.001749609947,0.000226817337,-0.000066073435,       43P   2396
-0.001748248269,0.000226817479,-0.000075067935,-0.001745582639,       43P   2397
0.000226817514,-0.000081775829,-0.001752300308,0.00022681749,         43P   2398
-0.000087386818,-0.001746594189,0.000226817407,-0.00009416055,        43P   2399
-0.00174414442,0.000226817255,-0.000100883066,-0.001749829136,        43P   2400
0.000226817024,-0.000107626316,-0.001747367674,0.000226816707,        43P   2401
-0.000112735924,-0.001742450722,0.000226816299,-0.000120403759,       43P   2402
-0.00174593006,0.000226815829,-0.000126473245,-0.00174274636,         43P   2403
0.000226815319,-0.000133136076,-0.00174090794,0.000226814793,         43P   2404
-0.00013995878,-0.00174249471,0.000226814278,-0.000149091822,         43P   2405
-0.001741195783,0.000226813639,-0.000157567093,-0.001737324592,       43P   2406
0.000226813123,-0.000166817609,-0.001737714143,0.000226812834,        43P   2407
-0.000173534692,-0.001739979493,0.000226812756,-0.000180150678,       43P   2408
-0.001737505538,0.000226812841,-0.000186535974,-0.001734525686,       43P   2409
0.000226813117,-0.000193330514,-0.001738014107,0.000226813609,        43P   2410
-0.000199472394,-0.001738375111,0.000226814342,-0.000206894656,       43P   2411
-0.001733198334,0.000226815341,-0.000212846747,-0.001737017103,       43P   2412
0.000226816632,-0.000219853698,-0.001737597684,0.000226818239,        43P   2413
-0.000226309422,-0.001733772714,0.000226820067,-0.000232988903,       43P   2414
-0.001734712536,0.000226822025,-0.000241987035,-0.001735764835,       43P   2415
0.000226824685,-0.000253111967,-0.001732476967,0.000226827868,        43P   2416
-0.0002639402,-0.001729508185,0.00022683024,-0.000273157424,          43P   2417
-0.001731044186,0.00022683128,-0.000278912375,-0.001725996325,        43P   2418
0.000226831537,-0.000285697469,-0.001725857651,0.000226831178,        43P   2419
-0.000292219018,-0.001723363663,0.00022683011,-0.00029877092,         43P   2420
-0.001722409285,0.000226828239,-0.000305222571,-0.001718914312,       43P   2421
0.000226825474,-0.000311992132,-0.001721080077,0.000226821719,        43P   2422
-0.000318297107,-0.001719136862,0.000226817197,-0.000324220575,       43P   2423
-0.001720471041,0.000226812068,-0.000329487442,-0.00172246713,        43P   2424
0.000226806583,-0.000333188908,-0.001717356216,0.00022680038,         43P   2425
-0.000337893662,-0.001710763014,0.00022679118,-0.000349027453,        43P   2426
-0.00171916008,0.000226777993,-0.000356114379,-0.001708315255,        43P   2427
0.000226759641,-0.000366160026,-0.001706206498,0.000226738934,        43P   2428
-0.000376612429,-0.001713952654,0.000226716043,-0.00038544943,        43P   2429
-0.001703862309,0.000226691141,-0.000392940059,-0.001703741525,       43P   2430
0.000226673313,-0.000396526148,-0.001704484384,0.000226664122,        43P   2431
0.000396526148,-0.001704484384,0.000232693215,0.00039540369,          43P   2432
-0.001705272279,0.000232685548,0.000390570829,-0.001703535274,        43P   2433
0.00023267041,0.000389024884,-0.001703384736,0.000232648321,          43P   2434
0.00038458878,-0.001706508489,0.000232626888,0.000381474431,          43P   2435
-0.001708037423,0.000232606145,0.000377268051,-0.001709802843,        43P   2436
0.000232586128,0.00037162814,-0.001705056135,0.000232560454,          43P   2437
0.000365504462,-0.00171071376,0.000232530353,0.000357429569,          43P   2438
-0.001710420531,0.0002324977,0.000349713437,-0.001712478797,          43P   2439
0.000232468798,0.000341647178,-0.001713556028,0.000232443929,         43P   2440
0.00033359472,-0.00171383924,0.000232424338,0.000326023936,           43P   2441
-0.001714777221,0.000232409585,0.000320058904,-0.00172009124,         43P   2442
0.000232398722,0.000312440876,-0.001718084521,0.000232390719,         43P   2443
0.000305380781,-0.001719447045,0.000232385308,0.000298404445,         43P   2444
-0.001721041616,0.000232382218,0.000291828021,-0.001724181871,        43P   2445
0.000232381179,0.000284447159,-0.001724749801,0.000232381922,         43P   2446
0.000277561539,-0.001724147494,0.000232384177,0.000269814979,         43P   2447
-0.001723776949,0.000232387675,0.000264128083,-0.001727731491,        43P   2448
0.000232392146,0.000256836668,-0.001730911161,0.00023239732,          43P   2449
0.000250211643,-0.001727099262,0.000232402927,0.000243276585,         43P   2450
-0.001725674634,0.000232408698,0.00023759765,-0.00172928783,          43P   2451
0.000232413419,0.000232388772,-0.001728080472,0.000232417008,         43P   2452
0.0002296658,-0.001730368049,0.000232419572,0.000226580903,           43P   2453
-0.001732472979,0.000232421975,0.000221787609,-0.00173195976,         43P   2454
0.000232424912,0.000215806138,-0.001731210954,0.000232428011,         43P   2455
0.000206181986,-0.001733891656,0.000232431851,0.000197373924,         43P   2456
-0.00173681656,0.000232434167,0.00018783061,-0.00173896696,           43P   2457
0.000232435248,0.000180721388,-0.001738122174,0.000232435514,         43P   2458
0.000173325149,-0.00173573824,0.000232435306,0.000166659474,          43P   2459
-0.001739554577,0.000232434698,0.000160272442,-0.001741195543,        43P   2460
0.000232433762,0.000153532025,-0.001734452165,0.000232432571,         43P   2461
0.000146599186,-0.001738189661,0.000232431195,0.000140632969,         43P   2462
-0.001741535459,0.000232429709,0.00013282058,-0.001741395137,         43P   2463
0.000232428185,0.000126164469,-0.001741155054,0.000232426694,         43P   2464
0.000118386062,-0.001739251036,0.000232425309,0.000111766192,         43P   2465
-0.001743231656,0.00023242409,0.000109106588,-0.001750625305,         43P   2466
0.000232423119,0.000098370729,-0.001746319303,0.00023242238,          43P   2467
0.000093680662,-0.001743654608,0.000232421861,0.000085121998,         43P   2468
-0.001744880559,0.000232421536,0.000078284646,-0.00174477393,         43P   2469
0.000232421383,0.000068292476,-0.001748030936,0.000232421375,         43P   2470
0.000058720255,-0.001746143168,0.000232421614,0.000048981571,         43P   2471
-0.001746304697,0.000232422004,0.000041584982,-0.001747305652,        43P   2472
0.000232422349,0.000034401738,-0.001746179411,0.000232422721,         43P   2473
0.00002683701,-0.001744973105,0.000232423097,0.000020577604,          43P   2474
-0.001750858083,0.000232423453,0.00001347507,-0.001750236961,         43P   2475
0.000232423766,0.000007350759,-0.001745257932,0.00023242401,          43P   2476
0.000000127487,-0.001746189333,0.000232424161,-0.000006958805,        43P   2477
-0.001745143463,0.0002324242,-0.000013244119,-0.001741522796,         43P   2478
0.000232424152,-0.000020479903,-0.001744267737,0.000232424034,        43P   2479
-0.000029499018,-0.00173957514,0.000232423808,-0.000040817192,        43P   2480
-0.001742878442,0.000232423439,-0.000054209932,-0.001747145025,       43P   2481
0.000232422997,-0.000065977878,-0.001745781647,0.000232422746,        43P   2482
-0.00007496025,-0.001743115975,0.000232422685,-0.000081659242,        43P   2483
-0.001749834426,0.000232422727,-0.000087261538,-0.001744130057,       43P   2484
0.000232422873,-0.000094026799,-0.001741683162,0.000232423142,        43P   2485
-0.00010074108,-0.001747372031,0.00023242355,-0.000107476439,         43P   2486
-0.001744916091,0.000232424109,-0.000112578503,-0.001740006122,       43P   2487
0.000232424828,-0.000120239042,-0.001743493438,0.000232425657,        43P   2488
-0.000126301304,-0.001740318392,0.000232426557,-0.000132956896,       43P   2489
-0.001738488902,0.000232427484,-0.000139772257,-0.001740084475,       43P   2490
0.000232428393,-0.000148895254,-0.00173879658,0.00023242952,          43P   2491
-0.000157359925,-0.001734934559,0.000232430429,-0.000166598935,       43P   2492
-0.001735329813,0.000232430939,-0.000173306849,-0.001737597304,       43P   2493
0.000232431078,-0.000179913037,-0.001735122952,0.000232430926,        43P   2494
-0.000186287822,-0.001732139763,0.00023243044,-0.000193071048,        43P   2495
-0.001735621505,0.000232429573,-0.000199200723,-0.001735972088,       43P   2496
0.00023242828,-0.000206609803,-0.001730780744,0.000232426517,         43P   2497
-0.000212547663,-0.001734580418,0.00023242424,-0.000219539249,        43P   2498
-0.001735136994,0.000232421407,-0.000225978822,-0.001731284584,       43P   2499
0.000232418182,-0.000232641696,-0.001732194968,0.000232414729,        43P   2500
-0.000241617532,-0.001733207298,0.000232410039,-0.000252715172,       43P   2501
-0.001729871773,0.000232404425,-0.000263519173,-0.001726868141,       43P   2502
0.000232400241,-0.000272720222,-0.001728389787,0.000232398407,        43P   2503
-0.000278464992,-0.001723339381,0.000232397954,-0.000285242199,       43P   2504
-0.001723207844,0.000232398587,-0.000291758499,-0.001720732135,       43P   2505
0.000232400471,-0.000298308132,-0.001719808639,0.00023240377,         43P   2506
-0.00030476084,-0.001716358611,0.000232408647,-0.000311535127,        43P   2507
-0.001718584843,0.000232415269,-0.000317848272,-0.001716714037,       43P   2508
0.000232423244,-0.000323782761,-0.001718130062,0.00023243229,         43P   2509
-0.000329062567,-0.00172021348,0.000232441964,-0.000332779635,        43P   2510
-0.001715201164,0.000232452904,-0.000337508636,-0.001708754005,       43P   2511
0.000232469129,-0.000348678996,-0.001717360114,0.000232492386,        43P   2512
-0.000355819185,-0.001706805825,0.000232524753,-0.000365926841,       43P   2513
-0.001705024594,0.000232561274,-0.000376449364,-0.001713132567,       43P   2514
0.000232601645,-0.00038536396,-0.001703435633,0.000232645564,         43P   2515
-0.000392910879,-0.001703596389,0.000232677005,-0.000396526148,       43P   2516
-0.001704484384,0.000232693215,0.000396526148,-0.001704484384,        43P   2517
0.00024079914,0.000395409651,-0.001705301389,0.000240802649,          43P   2518
0.00039058854,-0.001703621869,0.000240809578,0.000389059673,          43P   2519
-0.001703555212,0.000240819688,0.000384640069,-0.001706760368,        43P   2520
0.000240829498,0.00038154161,-0.001708368096,0.000240838991,          43P   2521
0.00037735048,-0.001710209565,0.000240848153,0.000371730009,          43P   2522
-0.001705560419,0.000240859904,0.000365628875,-0.00171133247,         43P   2523
0.000240873681,0.000357577978,-0.001711163443,0.000240888627,         43P   2524
0.000349882539,-0.001713331735,0.000240901855,0.000341833422,         43P   2525
-0.001714503751,0.000240913237,0.000333793681,-0.001714861772,        43P   2526
0.000240922204,0.000326231579,-0.001715856247,0.000240928957,         43P   2527
0.000320272026,-0.001721212022,0.000240933929,0.000312656958,         43P   2528
-0.001719236249,0.000240937591,0.00030559754,-0.001720619929,         43P   2529
0.000240940068,0.000298619835,-0.00172222688,0.000240941482,          43P   2530
0.000292040232,-0.001725371759,0.000240941958,0.000284654619,         43P   2531
-0.001725937573,0.000240941618,0.00027776291,-0.00172532743,          43P   2532
0.000240940585,0.000270009162,-0.001724944343,0.000240938984,         43P   2533
0.000264314214,-0.001728882657,0.000240936938,0.00025701412,          43P   2534
-0.001732043429,0.00024093457,0.000250380026,-0.001728210981,         43P   2535
0.000240932004,0.000243435744,-0.00172676517,0.000240929362,          43P   2536
0.000237749191,-0.001730361033,0.000240927202,0.000232534378,         43P   2537
-0.001729140509,0.000240925559,0.000229807065,-0.001731418689,        43P   2538
0.000240924385,0.000226717965,-0.001733514826,0.000240923286,         43P   2539
0.000221919303,-0.001732990882,0.000240921941,0.000215931624,         43P   2540
-0.001732230821,0.000240920523,0.000206298513,-0.001734897709,        43P   2541
0.000240918765,0.000197482818,-0.001737814519,0.000240917705,         43P   2542
0.000187932956,-0.001739961451,0.00024091721,0.000180819303,          43P   2543
-0.001739116106,0.000240917089,0.000173419055,-0.001736733379,        43P   2544
0.000240917184,0.00016674973,-0.001740552419,0.000240917462,          43P   2545
0.000160359346,-0.001742197308,0.000240917891,0.000153615815,         43P   2546
-0.001735458801,0.000240918436,0.00014668004,-0.001739201844,         43P   2547
0.000240919065,0.000140711002,-0.001742553591,0.000240919746,         43P   2548
0.000132895848,-0.001742419345,0.000240920443,0.000126236966,         43P   2549
-0.001742185195,0.000240921126,0.000118455723,-0.001740286693,        43P   2550
0.00024092176,0.000111832859,-0.001744272189,0.000240922317,          43P   2551
0.000109170035,-0.001751669764,0.000240922762,0.000098430739,         43P   2552
-0.001747366794,0.0002409231,0.000093737061,-0.001744704287,          43P   2553
0.000240923338,0.000085174628,-0.001745931673,0.000240923486,         43P   2554
0.000078333361,-0.001745825815,0.000240923556,0.000068335797,         43P   2555
-0.001749083085,0.00024092356,0.000058757947,-0.001747194614,         43P   2556
0.000240923451,0.000049013452,-0.001747354835,0.000240923272,         43P   2557
0.000041612429,-0.001748354597,0.000240923115,0.000034424689,         43P   2558
-0.001747227042,0.000240922944,0.000026855413,-0.001746019389,        43P   2559
0.000240922772,0.000020591425,-0.001751903079,0.000240922609,         43P   2560
0.000013484287,-0.001751280818,0.000240922466,0.000007355363,         43P   2561
-0.001746300889,0.000240922354,0.000000127561,-0.001747231728,        43P   2562
0.000240922285,-0.000006963168,-0.001746185702,0.000240922267,        43P   2563
-0.000013252819,-0.001742565195,0.000240922289,-0.00002049291,        43P   2564
-0.001745310542,0.000240922343,-0.000029517723,-0.001740618728,       43P   2565
0.000240922446,-0.000040842916,-0.001743923298,0.000240922615,        43P   2566
-0.000054243867,-0.001748191339,0.000240922818,-0.00006601844,        43P   2567
-0.001746828682,0.000240922932,-0.00007500596,-0.001744163028,        43P   2568
0.00024092296,-0.000081708731,-0.001750881147,0.000240922941,         43P   2569
-0.000087314717,-0.001745176035,0.000240922874,-0.000094083574,       43P   2570
-0.00174272792,0.000240922751,-0.000100801351,-0.001748415027,        43P   2571
0.000240922565,-0.000107540059,-0.001745956743,0.000240922309,        43P   2572
-0.000112645325,-0.001741043809,0.00024092198,-0.000120308962,        43P   2573
-0.001744527739,0.0002409216,-0.00012637429,-0.001741349019,          43P   2574
0.000240921188,-0.000133032955,-0.001739515738,0.000240920764,        43P   2575
-0.000139851433,-0.001741107575,0.000240920348,-0.000148978694,       43P   2576
-0.001739814997,0.000240919832,-0.000157447864,-0.001735949084,       43P   2577
0.000240919416,-0.000166691758,-0.001736341917,0.000240919183,        43P   2578
-0.000173403564,-0.001738608499,0.000240919119,-0.000180013911,       43P   2579
-0.001736134316,0.000240919189,-0.000186393158,-0.001733152543,       43P   2580
0.000240919411,-0.000193181186,-0.00173663712,0.000240919808,         43P   2581
-0.000199316042,-0.001736992126,0.0002409204,-0.000206730718,         43P   2582
-0.001731806966,0.000240921207,-0.000212674619,-0.001735614745,       43P   2583
0.000240922249,-0.000219672727,-0.001736181511,0.000240923546,        43P   2584
-0.000226119155,-0.001732340749,0.000240925021,-0.000232789079,       43P   2585
-0.001733263629,0.000240926602,-0.000241774379,-0.001734292925,       43P   2586
0.000240928749,-0.000252883604,-0.00173097763,0.000240931318,         43P   2587
-0.000263697891,-0.001727988791,0.000240933233,-0.000272905806,       43P   2588
-0.00172951653,0.000240934072,-0.000278654898,-0.001724467205,        43P   2589
0.00024093428,-0.000285435452,-0.001724332638,0.00024093399,          43P   2590
-0.000291953981,-0.00172184917,0.000240933128,-0.000298504577,        43P   2591
-0.001720912565,0.000240931618,-0.000304956836,-0.001717443459,       43P   2592
0.000240929385,-0.000311729118,-0.001719644023,0.000240926355,        43P   2593
-0.000318038794,-0.001717742481,0.000240922705,-0.000323968605,       43P   2594
-0.001719123764,0.000240918564,-0.000329242919,-0.001721170112,       43P   2595
0.000240914137,-0.000332953364,-0.001716115943,0.000240909129,        43P   2596
-0.000337672072,-0.001709606792,0.000240901703,-0.00034882691,        43P   2597
-0.001718124166,0.000240891059,-0.000355944489,-0.00170744655,        43P   2598
0.000240876245,-0.000366025824,-0.00170552629,0.000240859529,         43P   2599
-0.000376518582,-0.001713480679,0.000240841051,-0.000385400241,       43P   2600
-0.001703616749,0.00024082095,-0.000392923266,-0.001703657996,        43P   2601
0.000240806559,-0.000396526148,-0.001704484384,0.00024079914,         43P   2602
0.000396526148,-0.001704484384,0.000247139237,0.000395398544,         43P   2603
-0.001705247149,0.000247143771,0.00039055554,-0.001703460521,         43P   2604
0.000247152726,0.000388994852,-0.00170323757,0.000247165791,          43P   2605
0.000384544505,-0.00170629105,0.000247178469,0.000381416437,          43P   2606
-0.001707751965,0.000247190738,0.000377196892,-0.001709451735,        43P   2607
0.000247202577,0.0003715402,-0.001704620804,0.000247217764,           43P   2608
0.000365397061,-0.00171017965,0.000247235568,0.000357301452,          43P   2609
-0.001709779202,0.000247254882,0.000349567456,-0.001711742487,        43P   2610
0.000247271978,0.000341486401,-0.001712737893,0.000247286687,         43P   2611
0.000333422964,-0.001712956526,0.000247298275,0.000325844685,         43P   2612
-0.001713845736,0.000247307002,0.000319874923,-0.001719123709,        43P   2613
0.000247313427,0.00031225434,-0.001717090275,0.00024731816,           43P   2614
0.000305193661,-0.001718434537,0.000247321361,0.000298218507,         43P   2615
-0.00172001842,0.000247323189,0.000291644826,-0.001723154684,         43P   2616
0.000247323803,0.000284268067,-0.00172372444,0.000247323364,          43P   2617
0.000277387702,-0.001723128899,0.00024732203,0.000269647348,          43P   2618
-0.00172276918,0.000247319961,0.000263967403,-0.001726737731,         43P   2619
0.000247317316,0.000256683481,-0.001729933714,0.000247314256,         43P   2620
0.000250066285,-0.001726139554,0.000247310939,0.000243139189,         43P   2621
-0.001724733213,0.000247307526,0.00023746683,-0.001728361372,         43P   2622
0.000247304734,0.000232263075,-0.001727165381,0.000247302611,         43P   2623
0.000229543851,-0.00172946107,0.000247301094,0.000226462582,          43P   2624
-0.00173157359,0.000247299673,0.000221673921,-0.00173106963,          43P   2625
0.000247297935,0.000215697811,-0.001730330539,0.000247296103,         43P   2626
0.000206081393,-0.001733023166,0.000247293831,0.000197279919,         43P   2627
-0.001735955059,0.000247292461,0.000187742259,-0.001738108451,        43P   2628
0.000247291822,0.000180636861,-0.001737264149,0.000247291665,         43P   2629
0.000173244084,-0.001734879172,0.000247291787,0.00016658156,          43P   2630
-0.001738693177,0.000247292147,0.000160197421,-0.001740330756,        43P   2631
0.000247292701,0.000153459692,-0.001733583173,0.000247293406,         43P   2632
0.000146529389,-0.001737315881,0.000247294219,0.000140565606,         43P   2633
-0.001740656544,0.000247295098,0.000132755604,-0.001740510975,        43P   2634
0.000247296,0.000126101884,-0.001740265769,0.000247296882,            43P   2635
0.000118325925,-0.00173835699,0.000247297701,0.00011170864,           43P   2636
-0.001742333402,0.000247298422,0.000109051815,-0.001749723661,        43P   2637
0.000247298996,0.000098318925,-0.001745415041,0.000247299433,         43P   2638
0.000093631975,-0.001742748457,0.00024729974,0.000085076565,          43P   2639
-0.00174397317,0.000247299932,0.000078242592,-0.001743865876,         43P   2640
0.000247300023,0.000068255078,-0.001747122654,0.000247300027,         43P   2641
0.000058687717,-0.001745235493,0.000247299886,0.000048954048,         43P   2642
-0.00174539815,0.000247299655,0.000041561287,-0.001746400135,         43P   2643
0.000247299452,0.000034381926,-0.00174527503,0.000247299232,          43P   2644
0.000026821123,-0.001744069886,0.000247299009,0.000020565672,         43P   2645
-0.001749955976,0.000247298798,0.000013467113,-0.001749335837,        43P   2646
0.000247298614,0.000007346784,-0.001744357585,0.000247298469,         43P   2647
0.000000127424,-0.00174528947,0.00024729838,-0.000006955039,          43P   2648
-0.001744243736,0.000247298356,-0.000013236609,-0.001740622931,       43P   2649
0.000247298385,-0.000020468674,-0.001743367521,0.000247298455,        43P   2650
-0.000029482871,-0.001738674247,0.000247298588,-0.000040794986,       43P   2651
-0.001741976454,0.000247298807,-0.000054180637,-0.00174624178,        43P   2652
0.000247299068,-0.000065942862,-0.00174487778,0.000247299216,         43P   2653
-0.00007492079,-0.001742212092,0.000247299253,-0.00008161652,         43P   2654
-0.001748930829,0.000247299228,-0.00008721563,-0.001743227102,        43P   2655
0.000247299141,-0.000093977787,-0.00174078126,0.000247298983,         43P   2656
-0.000100689051,-0.001746471651,0.000247298741,-0.000107421518,       43P   2657
-0.001744017735,0.000247298411,-0.000112520818,-0.001739110323,       43P   2658
0.000247297985,-0.000120178684,-0.001742600563,0.000247297495,        43P   2659
-0.000126238298,-0.001739428689,0.000247296962,-0.000132891237,       43P   2660
-0.001737602471,0.000247296414,-0.000139703907,-0.001739201269,       43P   2661
0.000247295877,-0.000148823224,-0.001737917417,0.00024729521,         43P   2662
-0.00015728401,-0.001734058757,0.000247294672,-0.000166518804,        43P   2663
-0.001734456101,0.00024729437,-0.000173223358,-0.001736724375,        43P   2664
0.000247294289,-0.000179825957,-0.001734249878,0.000247294378,        43P   2665
-0.000186196889,-0.001731265467,0.000247294666,-0.000192975969,       43P   2666
-0.001734744762,0.000247295179,-0.000199101172,-0.001735091525,       43P   2667
0.000247295943,-0.000206505422,-0.001729894844,0.000247296986,        43P   2668
-0.000212438067,-0.001733687521,0.000247298333,-0.000219424022,       43P   2669
-0.0017342353,0.000247300009,-0.000225857677,-0.001730372835,         43P   2670
0.000247301916,-0.000232514465,-0.001731272431,0.000247303959,        43P   2671
-0.000241482132,-0.001732270116,0.000247306733,-0.00025256977,        43P   2672
-0.001728917128,0.000247310053,-0.000263364892,-0.001725900725,       43P   2673
0.000247312528,-0.000272560014,-0.00172741711,0.000247313613,         43P   2674
-0.000278301054,-0.001722365772,0.000247313881,-0.00028507537,        43P   2675
-0.00172223685,0.000247313506,-0.000291589747,-0.00171976784,         43P   2676
0.000247312392,-0.000298138548,-0.00171885566,0.000247310441,         43P   2677
-0.000304591643,-0.001715422101,0.000247307556,-0.000311367663,       43P   2678
-0.00171767049,0.000247303639,-0.000317683801,-0.001715826218,        43P   2679
0.000247298922,-0.000323622328,-0.001717272234,0.000247293571,        43P   2680
-0.000328906876,-0.001719387653,0.000247287849,-0.000332629661,       43P   2681
-0.001714411468,0.000247281378,-0.000337367547,-0.001708017824,       43P   2682
0.000247271781,-0.000348551307,-0.001716700535,0.000247258025,        43P   2683
-0.000355711014,-0.001706252711,0.000247238881,-0.000365841393,       43P   2684
-0.001704591498,0.000247217279,-0.000376389611,-0.001712832055,       43P   2685
0.0002471934,-0.000385332641,-0.001703279283,0.000247167422,          43P   2686
-0.000392900187,-0.001703543205,0.000247148825,-0.000396526148,       43P   2687
-0.001704484384,0.000247139237,0.000396526148,-0.001704484384,        43P   2688
0.000252447165,0.000395409352,-0.001705299926,0.000252446985,         43P   2689
0.00039058765,-0.001703617516,0.000252446628,0.000389057924,          43P   2690
-0.001703546643,0.000252446108,0.000384637491,-0.001706747709,        43P   2691
0.000252445603,0.000381538234,-0.001708351476,0.000252445115,         43P   2692
0.000377346337,-0.001710189123,0.000252444643,0.000371724889,         43P   2693
-0.001705535073,0.000252444038,0.000365622622,-0.001711301373,        43P   2694
0.000252443329,0.000357570519,-0.001711126103,0.00025244256,          43P   2695
0.00034987404,-0.001713288865,0.000252441879,0.000341824061,          43P   2696
-0.001714456117,0.000252441294,0.000333783681,-0.001714810378,        43P   2697
0.000252440832,0.000326221143,-0.001715802013,0.000252440485,         43P   2698
0.000320261314,-0.001721155689,0.000252440229,0.000312646097,         43P   2699
-0.001719178361,0.00025244004,0.000305586645,-0.001720560978,         43P   2700
0.000252439913,0.000298609009,-0.001722167307,0.00025243984,          43P   2701
0.000292029566,-0.001725311953,0.000252439815,0.000284644191,         43P   2702
-0.001725877874,0.000252439833,0.000277752789,-0.001725268124,        43P   2703
0.000252439886,0.000269999402,-0.001724885668,0.000252439969,         43P   2704
0.000264304858,-0.001728824798,0.000252440074,0.000257005201,         43P   2705
-0.001731986519,0.000252440196,0.000250371562,-0.001728155104,        43P   2706
0.000252440328,0.000243427744,-0.001726710358,0.000252440464,         43P   2707
0.000237741575,-0.001730307092,0.000252440575,0.00023252706,          43P   2708
-0.00172908723,0.000252440659,0.000229799965,-0.001731365882,         43P   2709
0.00025244072,0.000226711076,-0.001733462461,0.000252440776,          43P   2710
0.000221912684,-0.001732939056,0.000252440846,0.000215925317,         43P   2711
-0.001732179561,0.000252440919,0.000206292656,-0.001734847143,        43P   2712
0.000252441009,0.000197477345,-0.00173776436,0.000252441064,          43P   2713
0.000187927812,-0.001739911467,0.000252441089,0.000180814382,         43P   2714
-0.001739066149,0.000252441095,0.000173414335,-0.001736683362,        43P   2715
0.00025244109,0.000166745193,-0.001740502265,0.000252441076,          43P   2716
0.000160354978,-0.001742146958,0.000252441054,0.000153611603,         43P   2717
-0.001735408206,0.000252441026,0.000146675976,-0.00173915097,         43P   2718
0.000252440994,0.00014070708,-0.001742502418,0.000252440959,          43P   2719
0.000132892065,-0.001742367867,0.000252440923,0.000126233323,         43P   2720
-0.001742133419,0.000252440888,0.000118452222,-0.001740234639,        43P   2721
0.000252440855,0.000111829509,-0.00174421989,0.000252440826,          43P   2722
0.000109166846,-0.001751617268,0.000252440803,0.000098427723,         43P   2723
-0.001747314145,0.000252440786,0.000093734226,-0.001744651529,        43P   2724
0.000252440774,0.000085171983,-0.001745878843,0.000252440766,         43P   2725
0.000078330913,-0.001745772945,0.000252440762,0.00006833362,          43P   2726
-0.001749030202,0.000252440762,0.000058756052,-0.001747141767,        43P   2727
0.000252440768,0.00004901185,-0.001747302053,0.000252440777,          43P   2728
0.00004161105,-0.001748301876,0.000252440785,0.000034423535,          43P   2729
-0.001747174386,0.000252440794,0.000026854488,-0.001745966801,        43P   2730
0.000252440803,0.00002059073,-0.001751850556,0.000252440811,          43P   2731
0.000013483824,-0.001751228352,0.000252440819,0.000007355131,         43P   2732
-0.001746248468,0.000252440824,0.000000127557,-0.001747179336,        43P   2733
0.000252440828,-0.000006962948,-0.001746133318,0.000252440829,        43P   2734
-0.000013252382,-0.001742512802,0.000252440828,-0.000020492256,       43P   2735
-0.001745258129,0.000252440825,-0.000029516783,-0.001740566276,       43P   2736
0.00025244082,-0.000040841623,-0.001743870782,0.000252440811,         43P   2737
-0.000054242161,-0.001748138749,0.000252440801,-0.000066016401,       43P   2738
-0.001746776057,0.000252440795,-0.000075003663,-0.001744110402,       43P   2739
0.000252440793,-0.000081706244,-0.001750828537,0.000252440794,        43P   2740
-0.000087312044,-0.001745123463,0.000252440798,-0.00009408072,        43P   2741
-0.001742675409,0.000252440804,-0.000100798321,-0.001748362604,       43P   2742
0.000252440814,-0.000107536861,-0.001745904438,0.000252440827,        43P   2743
-0.000112641967,-0.001740991653,0.000252440844,-0.000120305447,       43P   2744
-0.001744475753,0.000252440863,-0.000126370622,-0.001741297218,       43P   2745
0.000252440884,-0.000133029132,-0.001739464128,0.000252440906,        43P   2746
-0.000139847453,-0.001741056152,0.000252440928,-0.0001489745,         43P   2747
-0.00173976381,0.000252440954,-0.000157443444,-0.001735898092,        43P   2748
0.000252440976,-0.000166687093,-0.001736291047,0.000252440988,        43P   2749
-0.000173398703,-0.001738557674,0.000252440991,-0.000180008841,       43P   2750
-0.001736083483,0.000252440987,-0.000186387863,-0.001733101639,       43P   2751
0.000252440976,-0.000193175651,-0.001736586074,0.000252440955,        43P   2752
-0.000199310246,-0.001736940858,0.000252440925,-0.00020672464,        43P   2753
-0.001731755387,0.000252440883,-0.000212668238,-0.001735562758,       43P   2754
0.00025244083,-0.000219666018,-0.001736129012,0.000252440763,         43P   2755
-0.000226112102,-0.001732287664,0.000252440687,-0.000232781671,       43P   2756
-0.001733209916,0.000252440606,-0.000241766496,-0.00173423836,        43P   2757
0.000252440495,-0.000252875138,-0.001730922047,0.000252440363,        43P   2758
-0.000263688908,-0.001727932465,0.000252440264,-0.000272896479,       43P   2759
-0.001729459898,0.000252440221,-0.000278645353,-0.001724410518,       43P   2760
0.000252440211,-0.000285425739,-0.001724276104,0.000252440226,        43P   2761
-0.000291944156,-0.001721793026,0.00025244027,-0.000298494703,        43P   2762
-0.00172085708,0.000252440348,-0.000304946985,-0.001717388932,        43P   2763
0.000252440463,-0.000311719367,-0.001719590787,0.000252440618,        43P   2764
-0.000318029218,-0.00171769079,0.000252440806,-0.000323959264,        43P   2765
-0.001719073819,0.000252441019,-0.000329233854,-0.001721122031,       43P   2766
0.000252441247,-0.000332944632,-0.001716069965,0.000252441505,        43P   2767
-0.000337663858,-0.001709563929,0.000252441887,-0.000348819475,       43P   2768
-0.001718085763,0.000252442435,-0.000355938191,-0.001707414346,       43P   2769
0.000252443197,-0.000366020849,-0.001705501074,0.000252444058,        43P   2770
-0.000376515103,-0.001713463182,0.000252445009,-0.000385398417,       43P   2771
-0.001703607646,0.000252446043,-0.000392922643,-0.0017036549,         43P   2772
0.000252446784,-0.000396526148,-0.001704484384,0.000252447165,        43P   2773
0.000396526148,-0.001704484384,0.000258279046,0.00039540065,          43P   2774
-0.001705257433,0.000258285389,0.000390561797,-0.001703491115,        43P   2775
0.000258297914,0.000389007143,-0.0017032978,0.000258316188,           43P   2776
0.000384562625,-0.00170638004,0.00025833392,0.000381440172,           43P   2777
-0.001707868793,0.000258351081,0.000377226015,-0.001709595431,        43P   2778
0.000258367641,0.000371576191,-0.00170479897,0.000258388881,          43P   2779
0.000365441016,-0.001710398242,0.000258413785,0.000357353885,         43P   2780
-0.001710041676,0.000258440799,0.000349627201,-0.001712043833,        43P   2781
0.000258464711,0.000341552201,-0.001713072727,0.000258485284,         43P   2782
0.000333493257,-0.00171331779,0.000258501492,0.000325918046,          43P   2783
-0.00171422696,0.000258513698,0.00031995022,-0.001719519685,          43P   2784
0.000258522685,0.000312330683,-0.001717497185,0.000258529306,         43P   2785
0.000305270242,-0.001718848921,0.000258533783,0.000298294605,         43P   2786
-0.001720437178,0.000258536339,0.000291719801,-0.001723575075,        43P   2787
0.000258537199,0.000284341363,-0.001724144084,0.000258536584,         43P   2788
0.000277458847,-0.001723545774,0.000258534718,0.000269715953,         43P   2789
-0.001723181624,0.000258531824,0.000264033163,-0.001727144442,        43P   2790
0.000258528126,0.000256746175,-0.001730333748,0.000258523845,         43P   2791
0.000250125775,-0.001726532329,0.000258519206,0.000243195421,         43P   2792
-0.001725118504,0.000258514432,0.00023752037,-0.001728740539,         43P   2793
0.000258510526,0.000232314518,-0.001727539896,0.000258507557,         43P   2794
0.00022959376,-0.001729832265,0.000258505436,0.000226511007,          43P   2795
-0.001731941678,0.000258503448,0.00022172045,-0.001731433929,         43P   2796
0.000258501018,0.000215742145,-0.001730690862,0.000258498454,         43P   2797
0.000206122562,-0.001733378608,0.000258495277,0.000197318392,         43P   2798
-0.001736307641,0.000258493361,0.000187778418,-0.001738459809,        43P   2799
0.000258492467,0.000180671455,-0.001737615309,0.000258492247,         43P   2800
0.000173277261,-0.001735230758,0.000258492419,0.000166613448,         43P   2801
-0.001739045718,0.000258492921,0.000160228124,-0.001740684683,        43P   2802
0.000258493696,0.000153489295,-0.001733938821,0.000258494682,         43P   2803
0.000146557954,-0.001737673488,0.000258495819,0.000140593175,         43P   2804
-0.001741016253,0.000258497049,0.000132782196,-0.001740872831,        43P   2805
0.00025849831,0.000126127498,-0.001740629722,0.000258499544,          43P   2806
0.000118350537,-0.001738722892,0.000258500689,0.000111732194,         43P   2807
-0.001742701026,0.000258501698,0.000109074232,-0.001750092672,        43P   2808
0.000258502501,0.000098340127,-0.001745785123,0.000258503112,         43P   2809
0.000093651901,-0.001743119313,0.000258503542,0.000085095159,         43P   2810
-0.001744344533,0.00025850381,0.000078259803,-0.00174423751,          43P   2811
0.000258503937,0.000068270384,-0.001747494382,0.000258503944,         43P   2812
0.000058701034,-0.001745606972,0.000258503746,0.000048965312,         43P   2813
-0.001745769168,0.000258503423,0.000041570985,-0.001746770731,        43P   2814
0.000258503138,0.000034390035,-0.001745645161,0.000258502831,         43P   2815
0.000026827625,-0.001744439542,0.000258502519,0.000020570556,         43P   2816
-0.001750325176,0.000258502225,0.00001347037,-0.001749704636,         43P   2817
0.000258501966,0.000007348411,-0.001744726065,0.000258501764,         43P   2818
0.00000012745,-0.001745657753,0.000258501639,-0.00000695658,          43P   2819
-0.001744611963,0.000258501607,-0.000013239683,-0.001740991215,       43P   2820
0.000258501646,-0.00002047327,-0.001743735948,0.000258501744,         43P   2821
-0.00002948948,-0.001739042951,0.000258501931,-0.000040804075,        43P   2822
-0.001742345606,0.000258502236,-0.000054192626,-0.001746611446,       43P   2823
0.000258502602,-0.000065957193,-0.001745247701,0.000258502809,        43P   2824
-0.000074936939,-0.00174258202,0.00025850286,-0.000081634004,         43P   2825
-0.001749300639,0.000258502825,-0.000087234418,-0.00174359665,        43P   2826
0.000258502704,-0.000093997846,-0.001741150377,0.000258502482,        43P   2827
-0.000100710345,-0.001746840145,0.000258502144,-0.000107443995,       43P   2828
-0.001744385401,0.000258501682,-0.000112544426,-0.001739476942,       43P   2829
0.000258501087,-0.000120203386,-0.001742965985,0.000258500402,        43P   2830
-0.000126264084,-0.001739792813,0.000258499657,-0.000132918109,       43P   2831
-0.001737965256,0.00025849889,-0.000139731881,-0.001739562734,        43P   2832
0.000258498138,-0.000148852703,-0.001738277227,0.000258497206,        43P   2833
-0.00015731508,-0.001734417192,0.000258496453,-0.000166551599,        43P   2834
-0.00173481368,0.000258496031,-0.000173257528,-0.001737081634,        43P   2835
0.000258495917,-0.000179861596,-0.001734607197,0.000258496042,        43P   2836
-0.000186234104,-0.001731623286,0.000258496445,-0.000193014881,       43P   2837
-0.001735103582,0.000258497162,-0.000199141915,-0.001735451908,       43P   2838
0.000258498231,-0.000206548141,-0.001730257412,0.00025849969,         43P   2839
-0.00021248292,-0.001734052952,0.000258501573,-0.00021947118,         43P   2840
-0.001734604332,0.000258503918,-0.000225907257,-0.001730745982,       43P   2841
0.000258506585,-0.000232566536,-0.001731649993,0.000258509442,        43P   2842
-0.000241537546,-0.001732653672,0.000258513323,-0.000252629278,       43P   2843
-0.001729307831,0.000258517967,-0.000263428033,-0.001726296655,       43P   2844
0.000258521429,-0.000272625582,-0.001727815193,0.000258522945,        43P   2845
-0.000278368148,-0.001722764236,0.00025852332,-0.000285143647,        43P   2846
-0.001722634244,0.000258522797,-0.000291658811,-0.001720162492,       43P   2847
0.000258521238,-0.000298207953,-0.001719245681,0.000258518509,        43P   2848
-0.00030466089,-0.001715805382,0.000258514474,-0.0003114362,          43P   2849
-0.001718044703,0.000258508995,-0.000317751113,-0.001716189571,       43P   2850
0.000258502398,-0.000323687988,-0.001717623313,0.000258494914,        43P   2851
-0.000328970595,-0.001719725635,0.00025848691,-0.00033269104,         43P   2852
-0.001714734663,0.000258477859,-0.000337425289,-0.001708319117,       43P   2853
0.000258464436,-0.000348603566,-0.001716970477,0.000258445195,        43P   2854
-0.000355755284,-0.001706479081,0.000258418418,-0.000365876364,       43P   2855
-0.001704768749,0.000258388204,-0.000376414066,-0.001712955044,       43P   2856
0.000258354804,-0.000385345459,-0.001703343271,0.000258318469,        43P   2857
-0.000392904563,-0.001703564971,0.000258292457,-0.000396526148,       43P   2858
-0.001704484384,0.000258279046,0.000396526148,-0.001704484384,        43P   2859
0.000264210646,0.000395427164,-0.001705386912,0.000264222129,         43P   2860
0.000390640573,-0.001703876271,0.000264244802,0.000389161878,         43P   2861
-0.001704056047,0.000264277883,0.000384790748,-0.001707500358,        43P   2862
0.000264309984,0.000381738974,-0.00170933957,0.00026434105,           43P   2863
0.000377592649,-0.001711404461,0.000264371029,0.000372029288,         43P   2864
-0.001707041939,0.000264409481,0.000365994385,-0.001713150159,        43P   2865
0.000264454563,0.000358013987,-0.001713346021,0.000264503468,         43P   2866
0.00035037934,-0.001715837556,0.000264546754,0.00034238058,           43P   2867
-0.001717288036,0.000264583999,0.000334378202,-0.001717865836,        43P   2868
0.00026461334,0.000326841608,-0.001719026286,0.000264635436,          43P   2869
0.000320898151,-0.001724504734,0.000264651706,0.000313291779,         43P   2870
-0.001722619878,0.000264663691,0.00030623435,-0.001724065708,         43P   2871
0.000264671795,0.000299252623,-0.001725709032,0.000264676424,         43P   2872
0.000292663682,-0.001728867495,0.000264677979,0.000285264108,         43P   2873
-0.001729427094,0.000264676866,0.000278354513,-0.001728793926,        43P   2874
0.000264673488,0.000270579646,-0.001728373994,0.00026466825,          43P   2875
0.000264861042,-0.001732264633,0.000264661554,0.000257535451,         43P   2876
-0.001735369887,0.000264653805,0.000250874711,-0.001731477069,        43P   2877
0.000264645407,0.000243903331,-0.001729969024,0.000264636764,         43P   2878
0.000238194399,-0.001733513963,0.000264629694,0.000232962151,         43P   2879
-0.001732254759,0.000264624319,0.000230222083,-0.001734505331,        43P   2880
0.000264620478,0.000227120636,-0.001736575636,0.00026461688,          43P   2881
0.000222306205,-0.001736020185,0.000264612481,0.000216300286,         43P   2882
-0.001735227059,0.00026460784,0.000206640852,-0.001737853362,         43P   2883
0.000264602088,0.000197802735,-0.001740746391,0.000264598619,         43P   2884
0.000188233634,-0.001742883137,0.000264597001,0.000181106967,         43P   2885
-0.001742036147,0.000264596603,0.000173694938,-0.001739656969,        43P   2886
0.000264596914,0.000167014888,-0.001743483946,0.000264597824,         43P   2887
0.000160614658,-0.001745140362,0.000264599226,0.000153861979,         43P   2888
-0.001738416167,0.000264601011,0.000146917577,-0.001742175505,        43P   2889
0.00026460307,0.000140940253,-0.001745544727,0.000264605296,          43P   2890
0.000133116976,-0.001745428337,0.000264607579,0.000126449956,         43P   2891
-0.001745211617,0.000264609812,0.00011866038,-0.00174332932,          43P   2892
0.000264611886,0.000112028719,-0.001747329138,0.000264613712,         43P   2893
0.000109356437,-0.00175473825,0.000264615167,0.000098607039,          43P   2894
-0.001750444188,0.000264616273,0.000093902754,-0.001747788109,        43P   2895
0.000264617051,0.000085329247,-0.00174901971,0.000264617536,          43P   2896
0.000078476481,-0.001748916116,0.000264617766,0.00006846307,          43P   2897
-0.00175217416,0.000264617778,0.00005886868,-0.001750283625,          43P   2898
0.00026461742,0.000049107117,-0.001750440005,0.000264616836,          43P   2899
0.000041693066,-0.001751436262,0.00026461632,0.000034492113,          43P   2900
-0.001750304844,0.000264615762,0.00002690948,-0.001749093236,         43P   2901
0.000264615199,0.00002063203,-0.001754973142,0.000264614666,          43P   2902
0.000013511365,-0.001754347534,0.000264614198,0.000007368889,         43P   2903
-0.00174936496,0.000264613831,0.000000127777,-0.00175029415,          43P   2904
0.000264613605,-0.000006975985,-0.001749247665,0.000264613547,        43P   2905
-0.000013278377,-0.001745627626,0.000264613619,-0.000020531124,       43P   2906
-0.001748374167,0.000264613795,-0.000029572674,-0.001743684656,       43P   2907
0.000264614134,-0.000040918488,-0.001746992951,0.000264614686,        43P   2908
-0.000054343563,-0.001751265272,0.000264615348,-0.000066137606,       43P   2909
-0.001749904735,0.000264615724,-0.000075140252,-0.001747239133,       43P   2910
0.000264615816,-0.000081854124,-0.001753956277,0.000264615753,        43P   2911
-0.000087470951,-0.001748248983,0.000264615534,-0.000094250371,       43P   2912
-0.001745797284,0.000264615132,-0.000100978417,-0.001751479211,       43P   2913
0.00026461452,-0.000107726966,-0.001749014041,0.000264613684,         43P   2914
-0.000112841641,-0.0017440924,0.000264612606,-0.000120514375,         43P   2915
-0.00174756638,0.000264611366,-0.000126588713,-0.001744376868,        43P   2916
0.000264610017,-0.000133256406,-0.001742532451,0.000264608628,        43P   2917
-0.000140084041,-0.00174411331,0.000264607267,-0.000149223828,        43P   2918
-0.001742806974,0.00026460558,-0.000157706217,-0.001738929624,        43P   2919
0.000264604218,-0.00016696446,-0.001739315346,0.000264603454,         43P   2920
-0.000173687701,-0.001741579258,0.000264603246,-0.000180310266,       43P   2921
-0.00173910557,0.000264603473,-0.000186702621,-0.001736127959,        43P   2922
0.000264604202,-0.00019350476,-0.001739620864,0.000264605501,         43P   2923
-0.000199654835,-0.001739988867,0.000264607436,-0.000207085949,       43P   2924
-0.001734821873,0.000264610077,-0.000213047598,-0.001738653464,       43P   2925
0.000264613487,-0.000220064868,-0.001739250167,0.000264617731,        43P   2926
-0.000226531437,-0.001735443624,0.00026462256,-0.000233222072,        43P   2927
-0.001736403215,0.000264627731,-0.000242235175,-0.001737482356,       43P   2928
0.000264634756,-0.000253378436,-0.001734226491,0.000264643163,        43P   2929
-0.000264222943,-0.001731281113,0.000264649431,-0.000273451028,       43P   2930
-0.001732826755,0.000264652176,-0.000279212816,-0.001727780603,       43P   2931
0.000264652855,-0.000286003206,-0.001727637136,0.000264651907,        43P   2932
-0.000292528281,-0.001725130872,0.000264649086,-0.000299081706,       43P   2933
-0.001724155754,0.000264644145,-0.000305532648,-0.0017206306,         43P   2934
0.00026463684,-0.000312299035,-0.001722755758,0.000264626923,         43P   2935
-0.000318598523,-0.001720763916,0.000264614979,-0.00032451459,        43P   2936
-0.001722043132,0.00026460143,-0.000329772768,-0.001723980575,        43P   2937
0.000264586942,-0.000333463756,-0.001718803446,0.000264570557,        43P   2938
-0.000338152227,-0.001712112169,0.000264546257,-0.000349261461,       43P   2939
-0.001720368852,0.000264511425,-0.000356312617,-0.001709328916,       43P   2940
0.00026446295,-0.000366316622,-0.001707000209,0.000264408254,         43P   2941
-0.000376721936,-0.001714503385,0.00026434779,-0.000385506827,        43P   2942
-0.001704148844,0.000264282014,-0.000392959654,-0.001703838991,       43P   2943
0.000264234924,-0.000396526148,-0.001704484384,0.000264210646,        43P   2944
0.000396526148,-0.001704484384,0.000270543396,0.000395404662,         43P   2945
-0.001705277025,0.000270528118,0.000390573717,-0.001703549394,        43P   2946
0.000270497949,0.000389030556,-0.001703412532,0.000270453931,         43P   2947
0.000384597143,-0.001706549558,0.000270411219,0.000381485385,         43P   2948
-0.00170809134,0.000270369883,0.000377281491,-0.00170986916,          43P   2949
0.000270329994,0.00037164475,-0.001705138359,0.00027027883,           43P   2950
0.000365524748,-0.001710814642,0.000270218844,0.000357453767,         43P   2951
-0.001710541665,0.000270153773,0.000349741009,-0.001712617871,        43P   2952
0.000270096177,0.000341677546,-0.001713710557,0.00027004662,          43P   2953
0.000333627161,-0.001714005967,0.000270007579,0.000326057793,         43P   2954
-0.001714953159,0.000269978177,0.000320093654,-0.001720273986,        43P   2955
0.00026995653,0.000312476109,-0.001718272313,0.000269940583,          43P   2956
0.000305416124,-0.001719638287,0.000269929799,0.000298439565,         43P   2957
-0.001721234876,0.000269923641,0.000291862622,-0.001724375885,        43P   2958
0.000269921571,0.000284480986,-0.00172494347,0.000269923052,          43P   2959
0.000277594373,-0.001724339886,0.000269927546,0.000269846641,         43P   2960
-0.001723967295,0.000269934517,0.000264158432,-0.001727919192,        43P   2961
0.000269943426,0.000256865602,-0.00173109578,0.000269953736,          43P   2962
0.000250239098,-0.00172728053,0.00026996491,0.000243302536,           43P   2963
-0.001725852449,0.000269976411,0.000237622359,-0.001729462818,        43P   2964
0.000269985819,0.000232412513,-0.001728253314,0.000269992971,         43P   2965
0.000229688834,-0.001730539359,0.00026999808,0.000226603251,          43P   2966
-0.001732642855,0.000270002869,0.000221809082,-0.001732127887,        43P   2967
0.000270008722,0.000215826599,-0.001731377246,0.000270014897,         43P   2968
0.000206200986,-0.001734055695,0.00027002255,0.000197391679,          43P   2969
-0.00173697928,0.000270027166,0.000187847298,-0.001739129114,         43P   2970
0.00027002932,0.000180737353,-0.001738284237,0.000270029849,          43P   2971
0.000173340461,-0.0017359005,0.000270029435,0.000166674191,           43P   2972
-0.001739717278,0.000270028224,0.000160286612,-0.001741358884,        43P   2973
0.000270026359,0.000153545687,-0.0017346163,0.000270023984,           43P   2974
0.00014661237,-0.0017383547,0.000270021244,0.000140645692,            43P   2975
-0.001741701468,0.000270018282,0.000132832853,-0.001741562137,        43P   2976
0.000270015244,0.00012617629,-0.001741323021,0.000270012273,          43P   2977
0.00011839742,-0.001739419902,0.000270009513,0.000111777062,          43P   2978
-0.001743401317,0.000270007084,0.000109116933,-0.001750795607,        43P   2979
0.000270005148,0.000098380514,-0.001746490099,0.000270003677,         43P   2980
0.000093689858,-0.001743825761,0.000270002641,0.00008513058,          43P   2981
-0.001745051946,0.000270001995,0.000078292589,-0.001744945442,        43P   2982
0.00027000169,0.00006829954,-0.001748202492,0.000270001674,           43P   2983
0.000058726401,-0.001746314609,0.00027000215,0.000048986769,          43P   2984
-0.001746475924,0.000270002927,0.000041589457,-0.001747476685,        43P   2985
0.000270003613,0.00003440548,-0.00174635023,0.000270004355,           43P   2986
0.00002684001,-0.001745143705,0.000270005105,0.000020579857,          43P   2987
-0.001751028472,0.000270005815,0.000013476573,-0.001750407165,        43P   2988
0.000270006437,0.000007351509,-0.001745427989,0.000270006925,         43P   2989
0.000000127499,-0.001746359298,0.000270007225,-0.000006959516,        43P   2990
-0.001745313403,0.000270007304,-0.000013245538,-0.001741692762,       43P   2991
0.000270007208,-0.000020482024,-0.001744437769,0.000270006973,        43P   2992
-0.000029502068,-0.0017397453,0.000270006523,-0.000040821387,         43P   2993
-0.001743048808,0.000270005787,-0.000054215465,-0.001747315629,       43P   2994
0.000270004907,-0.000065984492,-0.001745952369,0.000270004406,        43P   2995
-0.000074967703,-0.0017432867,0.000270004285,-0.000081667311,         43P   2996
-0.001750005096,0.000270004368,-0.000087270209,-0.001744300607,       43P   2997
0.000270004659,-0.000094036056,-0.001741853513,0.000270005194,        43P   2998
-0.000100750908,-0.001747542094,0.000270006008,-0.000107486812,       43P   2999
-0.001745085772,0.000270007121,-0.000112589398,-0.001740175319,       43P   3000
0.000270008555,-0.000120250443,-0.001743662083,0.000270010206,        43P   3001
-0.000126313205,-0.001740486438,0.000270012,-0.000132969297,          43P   3002
-0.00173865633,0.000270013848,-0.000139785167,-0.001740251294,        43P   3003
0.000270015659,-0.000148908859,-0.001738962635,0.000270017904,        43P   3004
-0.000157374264,-0.00173509998,0.000270019716,-0.00016661407,         43P   3005
-0.001735494839,0.000270020733,-0.000173322619,-0.001737762181,       43P   3006
0.000270021009,-0.000179929485,-0.001735287857,0.000270020707,        43P   3007
-0.000186304997,-0.0017323049,0.000270019737,-0.000193089006,         43P   3008
-0.001735787104,0.00027001801,-0.000199219526,-0.001736138408,        43P   3009
0.000270015434,-0.000206629518,-0.001730948072,0.00027001192,         43P   3010
-0.000212568363,-0.001734749068,0.000270007383,-0.000219561013,       43P   3011
-0.001735307305,0.000270001736,-0.000226001704,-0.001731456794,       43P   3012
0.000269995311,-0.000232665727,-0.001732369216,0.00026998843,         43P   3013
-0.000241643106,-0.001733384313,0.000269979083,-0.000252742635,       43P   3014
-0.001730052086,0.000269967896,-0.000263548313,-0.001727050866,       43P   3015
0.000269959557,-0.000272750482,-0.001728573505,0.000269955904,        43P   3016
-0.000278495957,-0.001723523276,0.000269955001,-0.000285273709,       43P   3017
-0.001723391245,0.000269956262,-0.000291790373,-0.001720914271,       43P   3018
0.000269960016,-0.000298340163,-0.001719988637,0.000269966589,        43P   3019
-0.000304792798,-0.001716535498,0.00026997631,-0.000311566758,        43P   3020
-0.001718757545,0.000269989506,-0.000317879337,-0.001716881727,       43P   3021
0.000270005398,-0.000323813063,-0.001718292087,0.000270023425,        43P   3022
-0.000329091974,-0.001720369461,0.000270042703,-0.000332807962,       43P   3023
-0.001715350321,0.000270064505,-0.000337535284,-0.001708893054,       43P   3024
0.000270096838,-0.000348703114,-0.001717484694,0.000270143184,        43P   3025
-0.000355839616,-0.001706910297,0.000270207684,-0.000365942981,       43P   3026
-0.001705106397,0.000270280463,-0.000376460651,-0.001713189327,       43P   3027
0.000270360915,-0.000385369876,-0.001703465165,0.000270448436,        43P   3028
-0.000392912899,-0.001703606434,0.000270511092,-0.000396526148,       43P   3029
-0.001704484384,0.000270543396,0.000396526148,-0.001704484384,        43P   3030
0.000275131051,0.000395407445,-0.001705290615,0.000275123572,         43P   3031
0.000390581985,-0.001703589819,0.000275108804,0.000389046797,         43P   3032
-0.001703492116,0.000275087255,0.000384621086,-0.001706667145,        43P   3033
0.000275066346,0.000381516746,-0.001708245709,0.000275046111,         43P   3034
0.000377319972,-0.001710059032,0.000275026584,0.000371692306,         43P   3035
-0.001705373777,0.000275001538,0.000365582828,-0.001711103478,        43P   3036
0.000274972172,0.00035752305,-0.001710888482,0.000274940318,          43P   3037
0.000349819952,-0.001713016052,0.000274912123,0.00034176449,          43P   3038
-0.001714152986,0.000274887863,0.000333720043,-0.00171448332,         43P   3039
0.000274868751,0.000326154728,-0.001715456886,0.000274854358,         43P   3040
0.000320193147,-0.001720797206,0.000274843761,0.000312576983,         43P   3041
-0.00171880998,0.000274835955,0.000305517315,-0.001720185829,         43P   3042
0.000274830675,0.000298540117,-0.001721788199,0.000274827661,         43P   3043
0.00029196169,-0.001724931366,0.000274826648,0.000284577835,          43P   3044
-0.001725497964,0.000274827373,0.00027768838,-0.001724890721,         43P   3045
0.000274829573,0.000269937292,-0.001724512275,0.000274832985,         43P   3046
0.000264245324,-0.001728456596,0.000274837346,0.000256948443,         43P   3047
-0.001731624362,0.000274842394,0.000250317705,-0.00172779952,         43P   3048
0.000274847864,0.000243376837,-0.001726361549,0.000274853493,         43P   3049
0.000237693104,-0.001729963827,0.000274858099,0.000232480488,         43P   3050
-0.001728748176,0.0002748616,0.000229754781,-0.001731029834,          43P   3051
0.000274864101,0.000226667237,-0.001733129225,0.000274866445,         43P   3052
0.000221870561,-0.001732609251,0.000274869311,0.00021588518,          43P   3053
-0.001731853355,0.000274872334,0.000206255385,-0.001734525356,        43P   3054
0.00027487608,0.000197442515,-0.001737445161,0.00027487834,           43P   3055
0.000187895076,-0.001739593377,0.000274879394,0.000180783064,         43P   3056
-0.001738748239,0.000274879653,0.000173384299,-0.001736365066,        43P   3057
0.000274879451,0.000166716325,-0.001740183105,0.000274878858,         43P   3058
0.000160327181,-0.001741826542,0.000274877945,0.000153584803,         43P   3059
-0.001735086233,0.000274876782,0.000146650115,-0.001738827222,        43P   3060
0.000274875441,0.000140682121,-0.001742176767,0.000274873991,         43P   3061
0.00013286799,-0.001742040273,0.000274872504,0.000126210134,          43P   3062
-0.001741803927,0.000274871049,0.000118429941,-0.001739903383,        43P   3063
0.000274869698,0.000111808185,-0.001743887074,0.000274868509,         43P   3064
0.000109146553,-0.001751283197,0.000274867561,0.000098408528,         43P   3065
-0.001746979104,0.000274866841,0.000093716187,-0.001744315787,        43P   3066
0.000274866334,0.000085155149,-0.001745542643,0.000274866018,         43P   3067
0.000078315331,-0.001745436499,0.000274865868,0.000068319764,         43P   3068
-0.001748693671,0.000274865861,0.000058743996,-0.00174680546,         43P   3069
0.000274866094,0.000049001653,-0.001746966166,0.000274866474,         43P   3070
0.000041602271,-0.001747966369,0.00027486681,0.000034416194,          43P   3071
-0.001746839301,0.000274867173,0.000026848602,-0.001745632146,        43P   3072
0.00027486754,0.00002058631,-0.001751516313,0.000274867888,           43P   3073
0.000013480875,-0.001750894473,0.000274868193,0.000007353659,         43P   3074
-0.001745914877,0.000274868431,0.000000127534,-0.001746845925,        43P   3075
0.000274868578,-0.000006961553,-0.001745799956,0.000274868617,        43P   3076
-0.000013249599,-0.00174217939,0.00027486857,-0.000020488096,         43P   3077
-0.001744924586,0.000274868455,-0.0000295108,-0.001740232483,         43P   3078
0.000274868234,-0.000040833395,-0.001743536583,0.000274867874,        43P   3079
-0.000054231307,-0.001747804085,0.000274867443,-0.000066003427,       43P   3080
-0.001746441161,0.000274867198,-0.000074989042,-0.001743775501,       43P   3081
0.000274867139,-0.000081690415,-0.001750493742,0.000274867179,        43P   3082
-0.000087295035,-0.001744788906,0.000274867322,-0.000094062561,       43P   3083
-0.001742341242,0.000274867584,-0.000100779044,-0.001748029001,       43P   3084
0.000274867982,-0.000107516512,-0.001745571585,0.000274868527,        43P   3085
-0.000112620593,-0.001740659748,0.000274869229,-0.000120283084,       43P   3086
-0.001744144931,0.000274870037,-0.000126347277,-0.001740967571,       43P   3087
0.000274870916,-0.000133004804,-0.001739135693,0.00027487182,         43P   3088
-0.000139822129,-0.001740728912,0.000274872707,-0.000148947812,       43P   3089
-0.001739438068,0.000274873806,-0.000157415317,-0.001735573595,       43P   3090
0.000274874693,-0.000166657403,-0.001735967325,0.000274875191,        43P   3091
-0.000173367769,-0.001738234242,0.000274875326,-0.000179976577,       43P   3092
-0.001735759997,0.000274875178,-0.000186354171,-0.0017327777,         43P   3093
0.000274874703,-0.000193140423,-0.001736261228,0.000274873857,        43P   3094
-0.000199273361,-0.001736614597,0.000274872597,-0.000206685966,       43P   3095
-0.001731427148,0.000274870877,-0.000212627631,-0.001735231928,       43P   3096
0.000274868656,-0.000219623325,-0.001735794922,0.000274865891,        43P   3097
-0.000226067216,-0.001731949849,0.000274862746,-0.000232734531,       43P   3098
-0.001732868104,0.000274859377,-0.000241716328,-0.001733891121,       43P   3099
0.000274854802,-0.000252821265,-0.001730568338,0.000274849325,        43P   3100
-0.000263631745,-0.001727574024,0.000274845243,-0.000272837119,       43P   3101
-0.001729099508,0.000274843455,-0.000278584611,-0.001724049783,       43P   3102
0.000274843013,-0.000285363927,-0.001723916337,0.00027484363,         43P   3103
-0.000291881631,-0.001721435741,0.000274845468,-0.00029843187,        43P   3104
-0.001720503988,0.000274848686,-0.000304884295,-0.001717041943,       43P   3105
0.000274853444,-0.000311657319,-0.001719252007,0.000274859904,        43P   3106
-0.00031796828,-0.001717361841,0.000274867684,-0.000323899821,        43P   3107
-0.001718755982,0.000274876509,-0.000329176169,-0.001720816051,       43P   3108
0.000274885946,-0.000332889064,-0.001715777372,0.000274896618,        43P   3109
-0.000337611582,-0.001709291164,0.000274912446,-0.000348772165,       43P   3110
-0.00171784138,0.000274935135,-0.000355898112,-0.00170720941,         43P   3111
0.000274966709,-0.000365989189,-0.001705340606,0.000275002337,        43P   3112
-0.000376492964,-0.001713351838,0.000275041721,-0.000385386813,       43P   3113
-0.001703549716,0.000275084565,-0.000392918681,-0.001703635194,       43P   3114
0.000275115237,-0.000396526148,-0.001704484384,0.000275131051,        43P   3115
0.000396526148,-0.001704484384,0.000283238186,0.000395404636,         43P   3116
-0.001705276897,0.000283230268,0.000390573639,-0.001703549013,        43P   3117
0.000283214634,0.000389030403,-0.001703411782,0.000283191822,         43P   3118
0.000384596917,-0.00170654845,0.000283169686,0.000381485089,          43P   3119
-0.001708089885,0.000283148264,0.000377281128,-0.001709867371,        43P   3120
0.000283127592,0.000371644302,-0.001705136141,0.000283101076,         43P   3121
0.000365524201,-0.00171081192,0.000283069989,0.000357453114,          43P   3122
-0.001710538396,0.000283036266,0.000349740265,-0.001712614118,        43P   3123
0.000283006417,0.000341676726,-0.001713706387,0.000282980734,         43P   3124
0.000333626285,-0.001714001468,0.000282960501,0.000326056879,         43P   3125
-0.001714948411,0.000282945264,0.000320092716,-0.001720269054,        43P   3126
0.000282934046,0.000312475158,-0.001718267245,0.000282925781,         43P   3127
0.00030541517,-0.001719633126,0.000282920193,0.000298438617,          43P   3128
-0.001721229661,0.000282917001,0.000291861689,-0.00172437065,         43P   3129
0.000282915928,0.000284480073,-0.001724938244,0.000282916696,         43P   3130
0.000277593487,-0.001724334694,0.000282919025,0.000269845786,         43P   3131
-0.001723962159,0.000282922638,0.000264157613,-0.001727914126,        43P   3132
0.000282927255,0.000256864822,-0.001731090798,0.000282932598,         43P   3133
0.000250238358,-0.001727275639,0.000282938389,0.000243301836,         43P   3134
-0.00172584765,0.000282944349,0.000237621693,-0.001729458096,         43P   3135
0.000282949224,0.000232411873,-0.00172824865,0.000282952931,          43P   3136
0.000229688212,-0.001730534736,0.000282955579,0.000226602648,         43P   3137
-0.001732638271,0.000282958061,0.000221808502,-0.00173212335,         43P   3138
0.000282961094,0.000215826047,-0.001731372758,0.000282964294,         43P   3139
0.000206200473,-0.001734051268,0.000282968261,0.0001973912,           43P   3140
-0.001736974889,0.000282970652,0.000187846847,-0.001739124738,        43P   3141
0.000282971769,0.000180736922,-0.001738279864,0.000282972043,         43P   3142
0.000173340047,-0.001735896121,0.000282971829,0.000166673794,         43P   3143
-0.001739712887,0.000282971201,0.000160286229,-0.001741354476,        43P   3144
0.000282970234,0.000153545318,-0.001734611871,0.000282969003,         43P   3145
0.000146612014,-0.001738350247,0.000282967583,0.000140645349,         43P   3146
-0.001741696988,0.000282966049,0.000132832521,-0.00174155763,         43P   3147
0.000282964474,0.000126175971,-0.001741318488,0.000282962934,         43P   3148
0.000118397114,-0.001739415346,0.000282961504,0.000111776769,         43P   3149
-0.001743396739,0.000282960245,0.000109116654,-0.001750791011,        43P   3150
0.000282959242,0.00009838025,-0.00174648549,0.000282958479,           43P   3151
0.00009368961,-0.001743821142,0.000282957943,0.000085130348,          43P   3152
-0.001745047321,0.000282957608,0.000078292375,-0.001744940814,        43P   3153
0.00028295745,0.000068299349,-0.001748197862,0.000282957441,          43P   3154
0.000058726235,-0.001746309983,0.000282957688,0.000048986629,         43P   3155
-0.001746471304,0.000282958091,0.000041589336,-0.00174747207,         43P   3156
0.000282958447,0.000034405379,-0.001746345621,0.000282958831,         43P   3157
0.000026839929,-0.001745139101,0.000282959219,0.000020579797,         43P   3158
-0.001751023874,0.000282959587,0.000013476532,-0.001750402572,        43P   3159
0.00028295991,0.000007351489,-0.0017454234,0.000282960163,            43P   3160
0.000000127499,-0.001746354711,0.000282960318,-0.000006959497,        43P   3161
-0.001745308817,0.000282960359,-0.000013245499,-0.001741688176,       43P   3162
0.000282960309,-0.000020481967,-0.00174443318,0.000282960188,         43P   3163
-0.000029501986,-0.001739740708,0.000282959954,-0.000040821274,       43P   3164
-0.001743044211,0.000282959573,-0.000054215316,-0.001747311025,       43P   3165
0.000282959117,-0.000065984313,-0.001745947762,0.000282958857,        43P   3166
-0.000074967502,-0.001743282093,0.000282958794,-0.000081667094,       43P   3167
-0.001750000491,0.000282958837,-0.000087269975,-0.001744296004,       43P   3168
0.000282958989,-0.000094035806,-0.001741848916,0.000282959266,        43P   3169
-0.000100750642,-0.001747537505,0.000282959687,-0.000107486532,       43P   3170
-0.001745081193,0.000282960264,-0.000112589104,-0.001740170753,       43P   3171
0.000282961008,-0.000120250135,-0.001743657532,0.000282961863,        43P   3172
-0.000126312884,-0.001740481903,0.000282962793,-0.000132968963,       43P   3173
-0.001738651812,0.00028296375,-0.000139784818,-0.001740246792,        43P   3174
0.000282964689,-0.000148908492,-0.001738958154,0.000282965853,        43P   3175
-0.000157373877,-0.001735095516,0.000282966792,-0.000166613662,       43P   3176
-0.001735490386,0.000282967319,-0.000173322193,-0.001737757732,       43P   3177
0.000282967462,-0.000179929041,-0.001735283407,0.000282967305,        43P   3178
-0.000186304533,-0.001732300443,0.000282966803,-0.000193088521,       43P   3179
-0.001735782635,0.000282965907,-0.000199219019,-0.001736133919,       43P   3180
0.000282964573,-0.000206628986,-0.001730943557,0.000282962752,        43P   3181
-0.000212567805,-0.001734744517,0.0002829604,-0.000219560425,         43P   3182
-0.001735302709,0.000282957474,-0.000226001086,-0.001731452147,       43P   3183
0.000282954144,-0.000232665078,-0.001732364513,0.000282950578,        43P   3184
-0.000241642416,-0.001733379536,0.000282945734,-0.000252741894,       43P   3185
-0.00173004722,0.000282939936,-0.000263547527,-0.001727045935,        43P   3186
0.000282935614,-0.000272749666,-0.001728568548,0.000282933721,        43P   3187
-0.000278495121,-0.001723518313,0.000282933253,-0.000285272859,       43P   3188
-0.001723386295,0.000282933907,-0.000291789513,-0.001720909356,       43P   3189
0.000282935852,-0.000298339299,-0.00171998378,0.000282939259,         43P   3190
-0.000304791935,-0.001716530725,0.000282944297,-0.000311565904,       43P   3191
-0.001718752884,0.000282951135,-0.000317878499,-0.001716877202,       43P   3192
0.000282959371,-0.000323812245,-0.001718287715,0.000282968714,        43P   3193
-0.000329091181,-0.001720365252,0.000282978705,-0.000332807197,       43P   3194
-0.001715346296,0.000282990003,-0.000337534565,-0.001708889301,       43P   3195
0.00028300676,-0.000348702463,-0.001717481332,0.000283030779,         43P   3196
-0.000355839065,-0.001706907478,0.000283064205,-0.000365942545,       43P   3197
-0.001705104189,0.000283101923,-0.000376460346,-0.001713187796,       43P   3198
0.000283143617,-0.000385369716,-0.001703464368,0.000283188974,        43P   3199
-0.000392912845,-0.001703606163,0.000283221445,-0.000396526148,       43P   3200
-0.001704484384,0.000283238186,0.000396526148,-0.001704484384,        43P   3201
0.000292030042,0.000395420352,-0.001705353643,0.000292024855,         43P   3202
0.000390620332,-0.001703777308,0.000292014612,0.00038912212,          43P   3203
-0.001703861221,0.000291999668,0.000384732134,-0.0017072125,          43P   3204
0.000291985167,0.000381662199,-0.001708961663,0.000291971134,         43P   3205
0.000377498445,-0.001710939643,0.000291957591,0.000371912867,         43P   3206
-0.001706465623,0.000291940221,0.000365852201,-0.001712443072,        43P   3207
0.000291919855,0.000357844378,-0.001712496991,0.000291897763,         43P   3208
0.000350186083,-0.001714862784,0.000291878209,0.000342167734,         43P   3209
-0.00171620494,0.000291861385,0.000334150822,-0.001716697245,         43P   3210
0.00029184813,0.000326604305,-0.001717793131,0.000291838148,          43P   3211
0.000320654586,-0.001723223858,0.000291830799,0.000313044831,         43P   3212
-0.001721303636,0.000291825385,0.000305986629,-0.001722725289,        43P   3213
0.000291821723,0.000299006467,-0.001724354464,0.000291819633,         43P   3214
0.000292421158,-0.001727507642,0.00029181893,0.000285027015,          43P   3215
-0.00172806966,0.000291819433,0.000278124378,-0.001727445448,         43P   3216
0.000291820959,0.000270357726,-0.001727039849,0.000291823325,         43P   3217
0.000264648324,-0.001730949033,0.00029182635,0.000257332652,          43P   3218
-0.001734075884,0.00029182985,0.000250682277,-0.00173020655,          43P   3219
0.000291833644,0.000243721438,-0.001728722715,0.000291837548,         43P   3220
0.000238021212,-0.001732287463,0.000291840742,0.000232795746,         43P   3221
-0.001731043306,0.00029184317,0.000230060639,-0.001733304617,         43P   3222
0.000291844905,0.000226963995,-0.001735384971,0.000291846531,         43P   3223
0.000222155699,-0.001734841776,0.000291848518,0.000216156875,         43P   3224
-0.001734061513,0.000291850615,0.000206507681,-0.001736703603,        43P   3225
0.000291853213,0.000197678286,-0.001739605883,0.00029185478,          43P   3226
0.000188116669,-0.001741746592,0.000291855511,0.000180995065,         43P   3227
-0.001740900242,0.000291855691,0.000173587618,-0.001738519683,        43P   3228
0.00029185555,0.000166911741,-0.001742343573,0.000291855139,          43P   3229
0.00016051534,-0.001743995505,0.000291854506,0.00015376622,           43P   3230
-0.001737265742,0.0002918537,0.000146825174,-0.001741018741,          43P   3231
0.000291852769,0.000140851073,-0.001744381166,0.000291851764,         43P   3232
0.000133030957,-0.00174425783,0.000291850732,0.000126367102,          43P   3233
-0.001744034329,0.000291849724,0.000118580768,-0.001742145728,        43P   3234
0.000291848787,0.000111952529,-0.001746139975,0.000291847962,         43P   3235
0.000109283926,-0.001753544599,0.000291847305,0.000098538458,         43P   3236
-0.001749247072,0.000291846805,0.000093838299,-0.001746588493,        43P   3237
0.000291846454,0.0000852691,-0.001747818454,0.000291846234,           43P   3238
0.000078420807,-0.001747713979,0.000291846131,0.00006841356,          43P   3239
-0.001750971722,0.000291846125,0.000058825605,-0.00174908199,         43P   3240
0.000291846287,0.000049070681,-0.001749239864,0.000291846551,         43P   3241
0.000041661698,-0.001750237485,0.000291846784,0.000034465885,         43P   3242
-0.00174910757,0.000291847036,0.000026888448,-0.0017478975,           43P   3243
0.00029184729,0.000020616234,-0.001753778878,0.000291847531,          43P   3244
0.000013500831,-0.001753154572,0.000291847743,0.000007363628,         43P   3245
-0.001748173027,0.000291847908,0.000000127693,-0.001749102859,        43P   3246
0.00029184801,-0.000006970999,-0.001748056552,0.000291848037,         43P   3247
-0.000013268435,-0.001744436331,0.000291848004,-0.000020516259,       43P   3248
-0.001747182407,0.000291847924,-0.000029551298,-0.001742492,          43P   3249
0.000291847771,-0.00004088909,-0.001745798846,0.000291847522,         43P   3250
-0.000054304781,-0.001750069502,0.000291847223,-0.00006609125,        43P   3251
-0.001748708141,0.000291847053,-0.000075088012,-0.001746042519,       43P   3252
0.000291847012,-0.000081797566,-0.001752760042,0.00029184704,         43P   3253
-0.000087410176,-0.001747053597,0.000291847139,-0.000094185487,       43P   3254
-0.001744603292,0.000291847321,-0.000100909538,-0.001750287234,       43P   3255
0.000291847597,-0.000107654258,-0.001747824742,0.000291847975,        43P   3256
-0.000112765273,-0.001742906488,0.000291848461,-0.000120434469,       43P   3257
-0.001746384339,0.000291849022,-0.000126505301,-0.001743199025,       43P   3258
0.000291849631,-0.000133169482,-0.00174135894,0.000291850258,         43P   3259
-0.000139993555,-0.001742944069,0.000291850873,-0.00014912847,        43P   3260
-0.001741643086,0.000291851636,-0.000157605717,-0.001737770184,       43P   3261
0.000291852251,-0.000166858378,-0.001738158673,0.000291852596,        43P   3262
-0.000173577171,-0.001740423623,0.00029185269,-0.000180194983,        43P   3263
-0.001737949743,0.000291852587,-0.000186582239,-0.001734970513,       43P   3264
0.000291852258,-0.000193378889,-0.001738460179,0.000291851671,        43P   3265
-0.000199523044,-0.001738823125,0.000291850797,-0.000206947763,       43P   3266
-0.001733649065,0.000291849604,-0.000212902508,-0.001737471393,       43P   3267
0.000291848064,-0.000219912324,-0.00173805645,0.000291846146,         43P   3268
-0.000226371058,-0.001734236596,0.000291843965,-0.000233053636,       43P   3269
-0.001735181906,0.000291841629,-0.000242055924,-0.001736241657,       43P   3270
0.000291838455,-0.000253185945,-0.001732962674,0.000291834658,        43P   3271
-0.000264018696,-0.001730000389,0.000291831826,-0.000273238935,       43P   3272
-0.001731539067,0.000291830586,-0.000278995784,-0.001726491681,       43P   3273
0.00029183028,-0.000285782348,-0.001726351675,0.000291830708,         43P   3274
-0.000292304877,-0.001723854279,0.000291831982,-0.000298857201,       43P   3275
-0.001722894143,0.000291834214,-0.000305308655,-0.001719390792,       43P   3276
0.000291837514,-0.000312077336,-0.001721545283,0.000291841994,        43P   3277
-0.000318380787,-0.001719588568,0.000291847389,-0.0003243022,         43P   3278
-0.001720907489,0.00029185351,-0.000329566655,-0.001722887296,        43P   3279
0.000291860055,-0.000333265212,-0.001717757999,0.000291867457,        43P   3280
-0.000337965446,-0.001711137569,0.000291878434,-0.000349092419,       43P   3281
-0.001719495662,0.000291894169,-0.000356169414,-0.00170859667,        43P   3282
0.000291916066,-0.000366203501,-0.00170642685,0.000291940775,         43P   3283
-0.000376642831,-0.001714105549,0.000291968089,-0.000385465365,       43P   3284
-0.001703941857,0.000291997802,-0.000392945499,-0.001703768584,       43P   3285
0.000292019074,-0.000396526148,-0.001704484384,0.000292030042,        43P   3286
0.000396526148,-0.001704484384,0.000303440118,0.000395399736,         43P   3287
-0.001705252967,0.000303434079,0.00039055908,-0.00170347783,          43P   3288
0.000303422154,0.000389001806,-0.001703271647,0.000303404756,         43P   3289
0.000384554757,-0.001706341398,0.000303387874,0.000381429866,         43P   3290
-0.001707818063,0.000303371535,0.000377213369,-0.001709533035,        43P   3291
0.000303355769,0.000371560563,-0.001704721606,0.000303335546,         43P   3292
0.00036542193,-0.001710303325,0.000303311836,0.000357331118,          43P   3293
-0.001709927704,0.000303286116,0.000349601259,-0.001711912982,        43P   3294
0.000303263351,0.000341523629,-0.001712927335,0.000303243763,         43P   3295
0.000333462734,-0.001713160921,0.000303228332,0.000325886191,         43P   3296
-0.001714061424,0.000303216711,0.000319917524,-0.001719347743,        43P   3297
0.000303208154,0.000312297533,-0.001717320495,0.000303201851,         43P   3298
0.000305236989,-0.001718668986,0.000303197589,0.000298261561,         43P   3299
-0.001720255344,0.000303195155,0.000291687246,-0.001723392532,        43P   3300
0.000303194336,0.000284309536,-0.001723961865,0.000303194922,         43P   3301
0.000277427954,-0.001723364757,0.000303196698,0.000269686163,         43P   3302
-0.001723002531,0.000303199453,0.000264004608,-0.001726967839,        43P   3303
0.000303202975,0.000256718952,-0.001730160044,0.00030320705,          43P   3304
0.000250099943,-0.001726361777,0.000303211467,0.000243171004,         43P   3305
-0.001724951202,0.000303216012,0.000237497122,-0.001728575896,        43P   3306
0.000303219731,0.000232292181,-0.001727377273,0.000303222558,         43P   3307
0.000229572089,-0.001729671084,0.000303224577,0.00022648998,          43P   3308
-0.001731781846,0.00030322647,0.000221700246,-0.001731275742,         43P   3309
0.000303228784,0.000215722894,-0.001730534402,0.000303231224,         43P   3310
0.000206104685,-0.001733224267,0.000303234249,0.000197301686,         43P   3311
-0.001736154542,0.000303236074,0.000187762717,-0.001738307242,        43P   3312
0.000303236925,0.000180656433,-0.001737462827,0.000303237134,         43P   3313
0.000173262855,-0.001735078092,0.000303236971,0.000166599602,         43P   3314
-0.001738892637,0.000303236492,0.000160214792,-0.001740531,           43P   3315
0.000303235755,0.000153476441,-0.00173378439,0.000303234816,          43P   3316
0.000146545551,-0.001737518207,0.000303233733,0.000140581204,         43P   3317
-0.001740860059,0.000303232562,0.000132770649,-0.001740715705,        43P   3318
0.000303231361,0.000126116375,-0.001740471686,0.000303230187,         43P   3319
0.00011833985,-0.001738564009,0.000303229096,0.000111721967,          43P   3320
-0.001742541395,0.000303228136,0.000109064498,-0.001749932439,        43P   3321
0.000303227371,0.00009833092,-0.001745624425,0.000303226789,          43P   3322
0.000093643249,-0.001742958279,0.00030322638,0.000085087085,          43P   3323
-0.001744183279,0.000303226125,0.00007825233,-0.001744076138,         43P   3324
0.000303226004,0.000068263738,-0.00174733297,0.000303225998,          43P   3325
0.000058695251,-0.001745445668,0.000303226186,0.000048960421,         43P   3326
-0.001745608064,0.000303226493,0.000041566774,-0.00174660981,         43P   3327
0.000303226764,0.000034386514,-0.001745484442,0.000303227058,         43P   3328
0.000026824801,-0.001744279029,0.000303227354,0.000020568435,         43P   3329
-0.001750164861,0.000303227635,0.000013468956,-0.001749544495,        43P   3330
0.000303227881,0.000007347704,-0.001744566063,0.000303228073,         43P   3331
0.000000127439,-0.001745497836,0.000303228192,-0.000006955911,        43P   3332
-0.00174445207,0.000303228223,-0.000013238348,-0.001740831298,        43P   3333
0.000303228185,-0.000020471274,-0.001743575969,0.000303228092,        43P   3334
-0.00002948661,-0.001738882852,0.000303227914,-0.000040800128,        43P   3335
-0.001742185312,0.000303227624,-0.00005418742,-0.001746450929,        43P   3336
0.000303227276,-0.00006595097,-0.001745087073,0.000303227078,         43P   3337
-0.000074929927,-0.001742421389,0.00030322703,-0.000081626412,        43P   3338
-0.001749140059,0.000303227062,-0.00008722626,-0.001743436184,        43P   3339
0.000303227178,-0.000093989136,-0.001740990098,0.000303227389,        43P   3340
-0.000100701099,-0.001746680137,0.000303227711,-0.000107434235,       43P   3341
-0.001744225752,0.000303228151,-0.000112534175,-0.001739317748,       43P   3342
0.000303228718,-0.00012019266,-0.001742807311,0.00030322937,          43P   3343
-0.000126252887,-0.001739634702,0.000303230079,-0.00013290644,        43P   3344
-0.001737807726,0.00030323081,-0.000139719734,-0.001739405778,        43P   3345
0.000303231525,-0.000148839903,-0.00173812099,0.000303232413,         43P   3346
-0.000157301589,-0.001734261552,0.000303233129,-0.000166537359,       43P   3347
-0.001734658411,0.000303233531,-0.000173242691,-0.001736926504,       43P   3348
0.00030323364,-0.00017984612,-0.001734452041,0.000303233521,          43P   3349
-0.000186217944,-0.001731467913,0.000303233137,-0.000192997984,       43P   3350
-0.001734947774,0.000303232455,-0.000199124223,-0.001735295422,       43P   3351
0.000303231437,-0.000206529592,-0.001730099977,0.000303230048,        43P   3352
-0.000212463444,-0.001733894274,0.000303228254,-0.000219450703,       43P   3353
-0.00173444409,0.000303226022,-0.000225885728,-0.001730583953,        43P   3354
0.000303223483,-0.000232543926,-0.001731486047,0.000303220763,        43P   3355
-0.000241513484,-0.001732487123,0.000303217068,-0.000252603438,       43P   3356
-0.001729138179,0.000303212647,-0.000263400616,-0.001726124733,       43P   3357
0.000303209351,-0.000272597111,-0.001727642336,0.000303207907,        43P   3358
-0.000278339014,-0.001722591214,0.00030320755,-0.000285114,           43P   3359
-0.001722461687,0.000303208048,-0.000291628822,-0.001719991125,       43P   3360
0.000303209532,-0.000298177816,-0.001719076325,0.00030321213,         43P   3361
-0.000304630821,-0.001715638953,0.000303215973,-0.00031140644,        43P   3362
-0.001717882211,0.000303221188,-0.000317721885,-0.001716031795,       43P   3363
0.00030322747,-0.000323659477,-0.001717470867,0.000303234595,         43P   3364
-0.000328942927,-0.001719578876,0.000303242215,-0.000332664388,       43P   3365
-0.001714594324,0.000303250832,-0.000337400216,-0.001708188289,       43P   3366
0.000303263612,-0.000348580874,-0.001716853262,0.000303281931,        43P   3367
-0.000355736061,-0.001706380786,0.000303307425,-0.000365861179,       43P   3368
-0.001704691782,0.000303336191,-0.000376403447,-0.001712901639,       43P   3369
0.000303367991,-0.000385339893,-0.001703315486,0.000303402584,        43P   3370
-0.000392902663,-0.00170355552,0.000303427349,-0.000396526148,        43P   3371
-0.001704484384,0.000303440118,0.000396526148,-0.001704484384,        43P   3372
0.000314696698,0.000395432505,-0.001705412994,0.000314690747,         43P   3373
0.000390656442,-0.001703953857,0.000314678995,0.000389193048,         43P   3374
-0.001704208788,0.000314661849,0.000384836701,-0.001707726034,        43P   3375
0.000314645211,0.000381799165,-0.001709635842,0.000314629109,         43P   3376
0.000377666503,-0.001711768871,0.000314613571,0.000372120559,         43P   3377
-0.001707493761,0.000314593641,0.000366105855,-0.001713704503,        43P   3378
0.000314570275,0.000358146957,-0.001714011645,0.000314544927,         43P   3379
0.00035053085,-0.001716601761,0.000314522492,0.000342547448,          43P   3380
-0.001718137164,0.000314503188,0.000334556465,-0.00171878199,         43P   3381
0.00031448798,0.00032702765,-0.001719993058,0.000314476528,           43P   3382
0.000321089101,-0.001725508917,0.000314468095,0.000313485381,         43P   3383
-0.001723651789,0.000314461883,0.000306428559,-0.001725116572,        43P   3384
0.000314457683,0.000299445606,-0.001726770989,0.000314455284,         43P   3385
0.000292853816,-0.001729933595,0.000314454477,0.000285449985,         43P   3386
-0.001730491299,0.000314455054,0.000278534935,-0.001729851109,        43P   3387
0.000314456805,0.000270753627,-0.001729419941,0.00031445952,          43P   3388
0.000265027809,-0.001733296039,0.000314462991,0.000257694442,         43P   3389
-0.001736384362,0.000314467007,0.000251025576,-0.001732473132,        43P   3390
0.00031447136,0.000244045932,-0.001730946108,0.000314475839,          43P   3391
0.000238330175,-0.001734475518,0.000314479504,0.00023309261,          43P   3392
-0.001733204517,0.00031448229,0.000230348651,-0.001735446669,         43P   3393
0.00031448428,0.000227243439,-0.001737509096,0.000314486145,          43P   3394
0.000222424199,-0.001736944036,0.000314488426,0.000216412717,         43P   3395
-0.001736140827,0.000314490831,0.000206745256,-0.001738754752,        43P   3396
0.000314493812,0.0001979003,-0.001741640528,0.00031449561,            43P   3397
0.000188325333,-0.001743774168,0.000314496449,0.000181194696,         43P   3398
-0.001742926677,0.000314496655,0.000173779074,-0.00174054858,         43P   3399
0.000314496494,0.000167095754,-0.001744377979,0.000314496022,         43P   3400
0.00016069252,-0.00174603791,0.000314495296,0.000153937052,           43P   3401
-0.00173931808,0.000314494371,0.000146990018,-0.001743082387,         43P   3402
0.000314493303,0.000141010168,-0.001746456939,0.00031449215,          43P   3403
0.000133184414,-0.001746345994,0.000314490966,0.000126514911,         43P   3404
-0.00174613459,0.000314489809,0.000118722794,-0.001744257234,         43P   3405
0.000314488734,0.000112088451,-0.001748261421,0.000314487788,         43P   3406
0.000109413284,-0.001755674051,0.000314487033,0.000098660805,         43P   3407
-0.001751382705,0.00031448646,0.000093953285,-0.001748728588,         43P   3408
0.000314486057,0.000085376401,-0.001749961473,0.000314485805,         43P   3409
0.000078520128,-0.00174985857,0.000314485686,0.000068501884,          43P   3410
-0.00175311685,0.00031448568,0.000058902451,-0.001751225686,          43P   3411
0.000314485866,0.000049135682,-0.001751380894,0.000314486168,         43P   3412
0.000041717658,-0.001752376083,0.000314486436,0.000034512676,         43P   3413
-0.001751243487,0.000314486725,0.000026925969,-0.001750030672,        43P   3414
0.000314487017,0.000020644413,-0.001755909423,0.000314487293,         43P   3415
0.000013519623,-0.001755282795,0.000314487536,0.000007373015,         43P   3416
-0.001750299415,0.000314487726,0.000000127842,-0.001751228102,        43P   3417
0.000314487843,-0.000006979894,-0.001750181477,0.000314487873,        43P   3418
-0.000013286172,-0.00174656158,0.000314487836,-0.000020542778,        43P   3419
-0.001749308485,0.000314487744,-0.000029589432,-0.001744619676,       43P   3420
0.000314487569,-0.000040941536,-0.001747929108,0.000314487282,        43P   3421
-0.000054373968,-0.001752202734,0.000314486939,-0.000066173948,       43P   3422
-0.001750842843,0.000314486744,-0.000075181207,-0.001748177258,       43P   3423
0.000314486697,-0.000081898465,-0.001754894105,0.000314486729,        43P   3424
-0.000087518598,-0.001749186145,0.000314486843,-0.00009430124,        43P   3425
-0.001746733352,0.000314487052,-0.000101032417,-0.001752413701,       43P   3426
0.000314487368,-0.000107783967,-0.00174994643,0.000314487802,         43P   3427
-0.000112901511,-0.001745022134,0.000314488361,-0.000120577021,       43P   3428
-0.00174849308,0.000314489004,-0.000126654105,-0.001745300275,        43P   3429
0.000314489703,-0.000133324552,-0.001743452463,0.000314490422,        43P   3430
-0.00014015498,-0.001745029973,0.000314491128,-0.000149298587,        43P   3431
-0.001743719442,0.000314492002,-0.000157785008,-0.001739838604,       43P   3432
0.000314492708,-0.000167047626,-0.001740222158,0.000314493104,        43P   3433
-0.000173774355,-0.001742485255,0.000314493212,-0.000180400645,       43P   3434
-0.001740011719,0.000314493094,-0.000186796999,-0.001737035376,       43P   3435
0.000314492716,-0.000193603441,-0.001740530822,0.000314492043,        43P   3436
-0.000199758158,-0.001740902788,0.00031449104,-0.000207194285,        43P   3437
-0.001735741334,0.000314489671,-0.000213161346,-0.001739580187,       43P   3438
0.000314487904,-0.000220184459,-0.00174018602,0.000314485704,         43P   3439
-0.000226657171,-0.001736389913,0.000314483202,-0.000233354122,       43P   3440
-0.0017373607,0.000314480521,-0.000242375705,-0.001738455041,         43P   3441
0.00031447688,-0.000253529346,-0.001735217301,0.000314472523,         43P   3442
-0.000264383068,-0.001732285177,0.000314469274,-0.000273617305,       43P   3443
-0.00173383628,0.000314467851,-0.000279382965,-0.001728791095,        43P   3444
0.000314467499,-0.000286176355,-0.001728644913,0.000314467991,        43P   3445
-0.000292703427,-0.001726131697,0.000314469453,-0.000299257714,       43P   3446
-0.001725144835,0.000314472014,-0.000305708254,-0.001721602587,       43P   3447
0.0003144758,-0.000312472844,-0.001723704748,0.00031448094,           43P   3448
-0.000318769225,-0.001721685368,0.000314487131,-0.0003246811,         43P   3449
-0.001722933457,0.000314494153,-0.000329934357,-0.001724837687,       43P   3450
0.000314501662,-0.000333619412,-0.001719623058,0.000314510155,        43P   3451
-0.000338298661,-0.001712876238,0.000314522749,-0.000349393987,       43P   3452
-0.001721053418,0.000314540803,-0.000356424886,-0.001709902985,       43P   3453
0.000314565928,-0.000366405307,-0.001707449712,0.000314594277,        43P   3454
-0.000376783953,-0.001714815282,0.000314625616,-0.000385539333,       43P   3455
-0.001704311117,0.000314659708,-0.000392970752,-0.00170389419,        43P   3456
0.000314684115,-0.000396526148,-0.001704484384,0.000314696698,        43P   3457
0.000396526148,-0.001704484384,0.000326396619,0.000395404619,         43P   3458
-0.001705276813,0.000326392409,0.000390573588,-0.001703548763,        43P   3459
0.000326384097,0.000389030303,-0.00170341129,0.000326371968,          43P   3460
0.000384596769,-0.001706547723,0.000326360199,0.000381484895,         43P   3461
-0.00170808893,0.00032634881,0.00037728089,-0.001709866196,           43P   3462
0.000326337819,0.000371644008,-0.001705134684,0.000326323721,         43P   3463
0.000365523841,-0.001710810133,0.000326307193,0.000357452686,         43P   3464
-0.001710536251,0.000326289263,0.000349739777,-0.001712611655,        43P   3465
0.000326273393,0.000341676188,-0.00171370365,0.000326259738,          43P   3466
0.000333625711,-0.001713998515,0.000326248981,0.00032605628,          43P   3467
-0.001714945295,0.00032624088,0.0003200921,-0.001720265818,           43P   3468
0.000326234915,0.000312474534,-0.00171826392,0.000326230521,          43P   3469
0.000305414544,-0.001719629739,0.00032622755,0.000298437995,          43P   3470
-0.001721226239,0.000326225853,0.000291861076,-0.001724367214,        43P   3471
0.000326225283,0.000284479474,-0.001724934814,0.000326225691,         43P   3472
0.000277592905,-0.001724331287,0.000326226929,0.000269845226,         43P   3473
-0.001723958788,0.00032622885,0.000264157075,-0.001727910803,         43P   3474
0.000326231305,0.000256864309,-0.001731087528,0.000326234146,         43P   3475
0.000250237871,-0.001727272429,0.000326237224,0.000243301377,         43P   3476
-0.001725844502,0.000326240393,0.000237621255,-0.001729454997,        43P   3477
0.000326242985,0.000232411452,-0.001728245589,0.000326244956,         43P   3478
0.000229687804,-0.001730531702,0.000326246364,0.000226602252,         43P   3479
-0.001732635262,0.000326247683,0.000221808122,-0.001732120373,        43P   3480
0.000326249296,0.000215825685,-0.001731369814,0.000326250998,         43P   3481
0.000206200137,-0.001734048363,0.000326253106,0.000197390885,         43P   3482
-0.001736972007,0.000326254378,0.000187846552,-0.001739121867,        43P   3483
0.000326254972,0.00018073664,-0.001738276994,0.000326255117,          43P   3484
0.000173339776,-0.001735893248,0.000326255003,0.000166673533,         43P   3485
-0.001739710006,0.00032625467,0.000160285978,-0.001741351583,         43P   3486
0.000326254156,0.000153545076,-0.001734608964,0.000326253501,         43P   3487
0.000146611781,-0.001738347324,0.000326252746,0.000140645124,         43P   3488
-0.001741694049,0.00032625193,0.000132832304,-0.001741554673,         43P   3489
0.000326251093,0.000126175761,-0.001741315514,0.000326250275,         43P   3490
0.000118396912,-0.001739412355,0.000326249514,0.000111776576,         43P   3491
-0.001743393735,0.000326248845,0.000109116471,-0.001750787996,        43P   3492
0.000326248311,0.000098380077,-0.001746482465,0.000326247906,         43P   3493
0.000093689447,-0.001743818111,0.000326247621,0.000085130196,         43P   3494
-0.001745044286,0.000326247443,0.000078292234,-0.001744937777,        43P   3495
0.000326247359,0.000068299224,-0.001748194824,0.000326247354,         43P   3496
0.000058726126,-0.001746306947,0.000326247485,0.000048986537,         43P   3497
-0.001746468272,0.0003262477,0.000041589257,-0.001747469041,          43P   3498
0.000326247889,0.000034405313,-0.001746342596,0.000326248093,         43P   3499
0.000026839876,-0.00174513608,0.0003262483,0.000020579757,            43P   3500
-0.001751020857,0.000326248495,0.000013476506,-0.001750399558,        43P   3501
0.000326248667,0.000007351476,-0.001745420388,0.000326248801,         43P   3502
0.000000127499,-0.001746351702,0.000326248884,-0.000006959484,        43P   3503
-0.001745305808,0.000326248905,-0.000013245474,-0.001741685166,       43P   3504
0.000326248879,-0.000020481929,-0.001744430169,0.000326248814,        43P   3505
-0.000029501932,-0.001739737694,0.00032624869,-0.000040821199,        43P   3506
-0.001743041194,0.000326248488,-0.000054215218,-0.001747308004,       43P   3507
0.000326248245,-0.000065984196,-0.001745944739,0.000326248107,        43P   3508
-0.00007496737,-0.001743279069,0.000326248074,-0.000081666951,        43P   3509
-0.001749997468,0.000326248096,-0.000087269821,-0.001744292984,       43P   3510
0.000326248177,-0.000094035642,-0.001741845899,0.000326248324,        43P   3511
-0.000100750468,-0.001747534494,0.000326248548,-0.000107486349,       43P   3512
-0.001745078189,0.000326248855,-0.000112588911,-0.001740167757,       43P   3513
0.00032624925,-0.000120249933,-0.001743654546,0.000326249705,         43P   3514
-0.000126312673,-0.001740478928,0.000326250199,-0.000132968743,       43P   3515
-0.001738648847,0.000326250709,-0.00013978459,-0.001740243838,        43P   3516
0.000326251208,-0.000148908251,-0.001738955214,0.000326251826,        43P   3517
-0.000157373623,-0.001735092587,0.000326252326,-0.000166613394,       43P   3518
-0.001735487464,0.000326252606,-0.000173321914,-0.001737754812,       43P   3519
0.000326252682,-0.00017992875,-0.001735280487,0.000326252598,         43P   3520
-0.000186304229,-0.001732297519,0.000326252331,-0.000193088203,       43P   3521
-0.001735779703,0.000326251855,-0.000199218686,-0.001736130974,       43P   3522
0.000326251146,-0.000206628637,-0.001730940594,0.000326250177,        43P   3523
-0.000212567438,-0.00173474153,0.000326248927,-0.00021956004,         43P   3524
-0.001735299693,0.000326247371,-0.000226000681,-0.001731449098,       43P   3525
0.000326245601,-0.000232664653,-0.001732361428,0.000326243705,        43P   3526
-0.000241641963,-0.001733376401,0.000326241129,-0.000252741408,       43P   3527
-0.001730044027,0.000326238047,-0.000263547011,-0.001727042699,       43P   3528
0.000326235749,-0.00027274913,-0.001728565294,0.000326234743,         43P   3529
-0.000278494573,-0.001723515057,0.000326234494,-0.000285272301,       43P   3530
-0.001723383048,0.000326234842,-0.000291788948,-0.00172090613,        43P   3531
0.000326235876,-0.000298338731,-0.001719980592,0.000326237687,        43P   3532
-0.000304791369,-0.001716527592,0.000326240365,-0.000311565344,       43P   3533
-0.001718749826,0.000326244001,-0.000317877949,-0.001716874233,       43P   3534
0.00032624838,-0.000323811709,-0.001718284846,0.000326253347,         43P   3535
-0.00032909066,-0.00172036249,0.000326258659,-0.000332806696,         43P   3536
-0.001715343655,0.000326264667,-0.000337534093,-0.001708886839,       43P   3537
0.000326273575,-0.000348702036,-0.001717479126,0.000326286346,        43P   3538
-0.000355838703,-0.001706905628,0.000326304118,-0.00036594226,        43P   3539
-0.001705102741,0.000326324171,-0.000376460146,-0.001713186791,       43P   3540
0.000326346339,-0.000385369612,-0.001703463845,0.000326370454,        43P   3541
-0.000392912809,-0.001703605985,0.000326387718,-0.000396526148,       43P   3542
-0.001704484384,0.000326396619,0.000396526148,-0.001704484384,        43P   3543
0.000334689009,0.000395420196,-0.001705352884,0.000334685025,         43P   3544
0.00039061987,-0.001703775049,0.00033467716,0.000389121212,           43P   3545
-0.001703856774,0.000334665683,0.000384730796,-0.00170720593,         43P   3546
0.000334654547,0.000381660447,-0.001708953039,0.00033464377,          43P   3547
0.000377496295,-0.001710929035,0.000334633369,0.00037191021,          43P   3548
-0.001706452471,0.00033462003,0.000365848956,-0.001712426935,         43P   3549
0.00033460439,0.000357840508,-0.001712477615,0.000334587424,          43P   3550
0.000350181672,-0.001714840538,0.000334572408,0.000342162876,         43P   3551
-0.001716180222,0.000334559487,0.000334145632,-0.001716670576,        43P   3552
0.000334549308,0.000326598889,-0.001717764988,0.000334541642,         43P   3553
0.000320649028,-0.001723194626,0.000334535998,0.000313039196,         43P   3554
-0.001721273597,0.00033453184,0.000305980976,-0.001722694698,         43P   3555
0.000334529029,0.000299000849,-0.00172432355,0.000334527423,          43P   3556
0.000292415623,-0.001727476608,0.000334526883,0.000285021604,         43P   3557
-0.00172803868,0.000334527269,0.000278119126,-0.001727414673,         43P   3558
0.000334528441,0.000270352661,-0.001727009401,0.000334530259,         43P   3559
0.00026464347,-0.001730919009,0.000334532581,0.000257328023,          43P   3560
-0.001734046353,0.00033453527,0.000250677885,-0.001730177555,         43P   3561
0.000334538183,0.000243717287,-0.001728694272,0.000334541181,         43P   3562
0.000238017259,-0.001732259472,0.000334543634,0.000232791949,         43P   3563
-0.001731015658,0.000334545499,0.000230056955,-0.001733277215,        43P   3564
0.000334546831,0.000226960421,-0.001735357798,0.00033454808,          43P   3565
0.000222152264,-0.001734814883,0.000334549606,0.000216153602,         43P   3566
-0.001734034913,0.000334551216,0.000206504642,-0.001736677364,        43P   3567
0.000334553211,0.000197675446,-0.001739579855,0.000334554415,         43P   3568
0.000188114,-0.001741720654,0.000334554976,0.000180992511,            43P   3569
-0.001740874318,0.000334555114,0.000173585169,-0.001738493728,        43P   3570
0.000334555006,0.000166909387,-0.001742317547,0.00033455469,          43P   3571
0.000160513074,-0.001743969377,0.000334554204,0.000153764035,         43P   3572
-0.001737239488,0.000334553585,0.000146823065,-0.001740992342,        43P   3573
0.00033455287,0.000140849038,-0.001744354611,0.000334552098,          43P   3574
0.000133028993,-0.001744231116,0.000334551306,0.000126365211,         43P   3575
-0.001744007461,0.000334550532,0.000118578951,-0.001742118717,        43P   3576
0.000334549812,0.00011195079,-0.001746112836,0.000334549179,          43P   3577
0.000109282271,-0.001753517358,0.000334548674,0.000098536892,         43P   3578
-0.001749219751,0.00033454829,0.000093836828,-0.001746561115,         43P   3579
0.00033454802,0.000085267727,-0.001747791039,0.000334547852,          43P   3580
0.000078419536,-0.001747686544,0.000334547772,0.00006841243,          43P   3581
-0.00175094428,0.000334547768,0.000058824622,-0.001749054566,         43P   3582
0.000334547892,0.000049069849,-0.001749212474,0.000334548095,         43P   3583
0.000041660982,-0.001750210127,0.000334548274,0.000034465286,         43P   3584
-0.001749080245,0.000334548467,0.000026887968,-0.001747870211,        43P   3585
0.000334548663,0.000020615874,-0.001753751622,0.000334548848,         43P   3586
0.000013500591,-0.001753127346,0.00033454901,0.000007363507,          43P   3587
-0.001748145824,0.000334549137,0.000000127691,-0.001749075671,        43P   3588
0.000334549216,-0.000006970885,-0.001748029369,0.000334549236,        43P   3589
-0.000013268208,-0.001744409143,0.000334549211,-0.00002051592,        43P   3590
-0.001747155209,0.00033454915,-0.00002955081,-0.001742464782,         43P   3591
0.000334549032,-0.000040888419,-0.001745771595,0.000334548841,        43P   3592
-0.000054303896,-0.001750042212,0.000334548611,-0.000066090192,       43P   3593
-0.001748680832,0.000334548481,-0.00007508682,-0.00174601521,         43P   3594
0.000334548449,-0.000081796275,-0.001752732741,0.00033454847,         43P   3595
-0.000087408789,-0.001747026316,0.000334548547,-0.000094184006,       43P   3596
-0.001744576042,0.000334548686,-0.000100907966,-0.001750260031,       43P   3597
0.000334548898,-0.000107652599,-0.0017477976,0.000334549188,          43P   3598
-0.00011276353,-0.001742879424,0.000334549562,-0.000120432645,        43P   3599
-0.001746357363,0.000334549993,-0.000126503398,-0.001743172144,       43P   3600
0.00033455046,-0.000133167499,-0.001741332158,0.000334550942,         43P   3601
-0.00013999149,-0.001742917385,0.000334551414,-0.000149126293,        43P   3602
-0.001741616523,0.000334552,-0.000157603423,-0.001737743724,          43P   3603
0.000334552472,-0.000166855957,-0.001738132275,0.000334552737,        43P   3604
-0.000173574648,-0.001740397249,0.000334552809,-0.000180192352,       43P   3605
-0.001737923365,0.000334552731,-0.000186579492,-0.001734944098,       43P   3606
0.000334552478,-0.000193376016,-0.001738433689,0.000334552027,        43P   3607
-0.000199520036,-0.001738796521,0.000334551356,-0.000206944609,       43P   3608
-0.001733622299,0.00033455044,-0.000212899197,-0.001737444416,        43P   3609
0.000334549257,-0.000219908842,-0.001738029207,0.000334547784,        43P   3610
-0.000226367398,-0.001734209049,0.000334546109,-0.000233049792,       43P   3611
-0.001735154034,0.000334544315,-0.000242051833,-0.001736213342,       43P   3612
0.000334541878,-0.000253181552,-0.001732933831,0.000334538961,        43P   3613
-0.000264014035,-0.001729971161,0.000334536787,-0.000273234095,       43P   3614
-0.00173150968,0.000334535835,-0.000278990831,-0.001726462265,        43P   3615
0.000334535599,-0.000285777308,-0.001726322339,0.000334535928,        43P   3616
-0.000292299778,-0.001723825145,0.000334536907,-0.000298852077,       43P   3617
-0.001722865351,0.000334538621,-0.000305303543,-0.001719362497,       43P   3618
0.000334541155,-0.000312072276,-0.001721517658,0.000334544596,        43P   3619
-0.000318375818,-0.001719561745,0.000334548739,-0.000324297353,       43P   3620
-0.001720881571,0.000334553439,-0.000329561951,-0.001722862346,       43P   3621
0.000334558466,-0.000333260681,-0.00171773414,0.00033456415,          43P   3622
-0.000337961183,-0.001711115327,0.00033457258,-0.000349088561,        43P   3623
-0.001719475734,0.000334584664,-0.000356166146,-0.001708579959,       43P   3624
0.00033460148,-0.000366200919,-0.001706413765,0.000334620456,         43P   3625
-0.000376641025,-0.00171409647,0.000334641431,-0.000385464419,        43P   3626
-0.001703937133,0.00033466425,-0.000392945176,-0.001703766977,        43P   3627
0.000334680586,-0.000396526148,-0.001704484384,0.000334689009,        43P   3628
0.000396526148,-0.001704484384,0.000342119957,0.000395407031,         43P   3629
-0.001705288594,0.000342108864,0.000390580756,-0.001703583809,        43P   3630
0.000342086959,0.000389044382,-0.001703480284,0.000342054999,         43P   3631
0.000384617527,-0.001706649663,0.000342023987,0.000381512084,         43P   3632
-0.001708222759,0.000341993974,0.000377314251,-0.001710030803,        43P   3633
0.000341965011,0.000371685236,-0.001705338776,0.000341927862,         43P   3634
0.000365574193,-0.001711060535,0.000341884307,0.00035751275,          43P   3635
-0.001710836919,0.000341837061,0.000349808215,-0.001712956853,        43P   3636
0.000341795242,0.000341751564,-0.001714087209,0.00034175926,          43P   3637
0.000333706234,-0.00171441235,0.000341730913,0.000326140316,          43P   3638
-0.001715381995,0.000341709565,0.000320178355,-0.001720719417,        43P   3639
0.000341693847,0.000312561986,-0.001718730043,0.000341682269,         43P   3640
0.00030550227,-0.001720104424,0.000341674439,0.000298525167,          43P   3641
-0.001721705935,0.000341669967,0.000291946961,-0.001724848781,        43P   3642
0.000341668464,0.000284563436,-0.001725415525,0.00034166954,          43P   3643
0.000277674404,-0.001724808826,0.000341672803,0.000269923815,         43P   3644
-0.001724431251,0.000341677864,0.000264232406,-0.001728376698,        43P   3645
0.000341684333,0.000256936127,-0.001731545776,0.000341691819,         43P   3646
0.000250306018,-0.00172772236,0.000341699932,0.000243365791,          43P   3647
-0.001726285859,0.000341708282,0.000237682586,-0.00172988934,         43P   3648
0.000341715113,0.000232470382,-0.001728674603,0.000341720306,         43P   3649
0.000229744976,-0.001730956913,0.000341724016,0.000226657724,         43P   3650
-0.001733056915,0.000341727493,0.000221861421,-0.001732537685,        43P   3651
0.000341731743,0.000215876471,-0.001731782571,0.000341736226,         43P   3652
0.000206247297,-0.00173445553,0.000341741783,0.000197434957,          43P   3653
-0.001737375897,0.000341745134,0.000187887973,-0.001739524354,        43P   3654
0.000341746698,0.000180776268,-0.001738679254,0.000341747082,         43P   3655
0.000173377782,-0.001736295997,0.000341746782,0.000166710061,         43P   3656
-0.001740113849,0.000341745903,0.00016032115,-0.001741757014,         43P   3657
0.000341744548,0.000153578988,-0.001735016366,0.000341742824,         43P   3658
0.000146644503,-0.001738756971,0.000341740834,0.000140676705,         43P   3659
-0.001742106103,0.000341738684,0.000132862766,-0.001741969187,        43P   3660
0.000341736478,0.000126205102,-0.001741732429,0.000341734321,         43P   3661
0.000118425106,-0.001739831503,0.000341732317,0.000111803558,         43P   3662
-0.001743814855,0.000341730553,0.000109142149,-0.001751210705,        43P   3663
0.000341729148,0.000098404363,-0.001746906402,0.000341728079,         43P   3664
0.000093712273,-0.001744242933,0.000341727328,0.000085151496,         43P   3665
-0.001745469689,0.000341726858,0.00007831195,-0.001745363492,         43P   3666
0.000341726637,0.000068316757,-0.001748620646,0.000341726625,         43P   3667
0.00005874138,-0.001746732484,0.000341726971,0.00004899944,           43P   3668
-0.00174689328,0.000341727535,0.000041600366,-0.001747893566,         43P   3669
0.000341728034,0.000034414602,-0.001746766589,0.000341728572,         43P   3670
0.000026847324,-0.001745559528,0.000341729116,0.00002058535,          43P   3671
-0.001751443784,0.000341729632,0.000013480236,-0.001750822024,        43P   3672
0.000341730084,0.000007353339,-0.00174584249,0.000341730438,          43P   3673
0.000000127529,-0.001746773576,0.000341730656,-0.00000696125,         43P   3674
-0.001745727619,0.000341730713,-0.000013248995,-0.001742107041,       43P   3675
0.000341730643,-0.000020487193,-0.00174485221,0.000341730473,         43P   3676
-0.000029509502,-0.001740160052,0.000341730146,-0.00004083161,        43P   3677
-0.001743464064,0.000341729612,-0.000054228952,-0.001747731464,       43P   3678
0.000341728973,-0.000066000612,-0.001746368491,0.000341728609,        43P   3679
-0.00007498587,-0.001743702829,0.000341728521,-0.00008168698,         43P   3680
-0.001750421093,0.000341728581,-0.000087291344,-0.001744716309,       43P   3681
0.000341728793,-0.00009405862,-0.00174226873,0.000341729182,          43P   3682
-0.000100774861,-0.001747956611,0.000341729772,-0.000107512097,       43P   3683
-0.001745499357,0.00034173058,-0.000112615956,-0.001740587726,        43P   3684
0.000341731622,-0.000120278231,-0.001744073144,0.00034173282,         43P   3685
-0.000126342211,-0.001740896039,0.000341734123,-0.000132999525,       43P   3686
-0.001739064425,0.000341735465,-0.000139816634,-0.001740657903,       43P   3687
0.000341736779,-0.00014894202,-0.001739367384,0.00034173841,          43P   3688
-0.000157409213,-0.001735503181,0.000341739725,-0.000166650961,       43P   3689
-0.001735897079,0.000341740464,-0.000173361056,-0.00173816406,        43P   3690
0.000341740664,-0.000179969575,-0.001735689803,0.000341740445,        43P   3691
-0.00018634686,-0.001732707408,0.000341739741,-0.000193132778,        43P   3692
-0.001736190739,0.000341738486,-0.000199265357,-0.0017365438,         43P   3693
0.000341736616,-0.000206677573,-0.001731355923,0.000341734065,        43P   3694
-0.000212618819,-0.001735160139,0.000341730771,-0.000219614061,       43P   3695
-0.001735722426,0.000341726671,-0.000226057476,-0.001731876545,       43P   3696
0.000341722005,-0.000232724301,-0.001732793932,0.000341717009,        43P   3697
-0.000241705442,-0.001733815772,0.000341710222,-0.000252809575,       43P   3698
-0.001730491585,0.0003417021,-0.000263619341,-0.001727496245,         43P   3699
0.000341696045,-0.000272824239,-0.001729021306,0.000341693393,        43P   3700
-0.000278571431,-0.001723971505,0.000341692737,-0.000285350514,       43P   3701
-0.00172383827,0.000341693653,-0.000291868063,-0.001721358212,        43P   3702
0.000341696378,-0.000298418236,-0.001720427369,0.000341701151,        43P   3703
-0.000304870692,-0.001716966648,0.000341708209,-0.000311643855,       43P   3704
-0.001719178494,0.00034171779,-0.000317955056,-0.001717290461,        43P   3705
0.000341729329,-0.000323886923,-0.001718687013,0.000341742418,        43P   3706
-0.000329163651,-0.001720749655,0.000341756416,-0.000332877006,       43P   3707
-0.001715713881,0.000341772246,-0.000337600239,-0.001709231976,       43P   3708
0.000341795722,-0.000348761899,-0.001717788351,0.000341829373,        43P   3709
-0.000355889416,-0.00170716494,0.000341876205,-0.000365982319,        43P   3710
-0.001705305785,0.000341929048,-0.00037648816,-0.001713327677,        43P   3711
0.000341987462,-0.000385384295,-0.001703537145,0.000342051009,        43P   3712
-0.000392917822,-0.001703630919,0.000342096502,-0.000396526148,       43P   3713
-0.001704484384,0.000342119957,0.000396526148,-0.001704484384,        43P   3714
0.000348929183,0.000395403163,-0.001705269704,0.000348925956,         43P   3715
0.000390569263,-0.001703527616,0.000348919584,0.000389021807,         43P   3716
-0.00170336966,0.000348910287,0.000384584245,-0.001706486214,         43P   3717
0.000348901265,0.00038146849,-0.00170800818,0.000348892534,           43P   3718
0.000377260761,-0.001709766875,0.000348884109,0.000371619131,         43P   3719
-0.001705011539,0.000348873303,0.00036549346,-0.001710659045,         43P   3720
0.000348860633,0.000357416444,-0.001710354832,0.000348846889,         43P   3721
0.000349698482,-0.001712403368,0.000348834724,0.000341630708,         43P   3722
-0.001713472217,0.000348824257,0.000333577125,-0.001713748813,        43P   3723
0.000348816011,0.000326005573,-0.001714681797,0.000348809801,         43P   3724
0.000320040056,-0.001719992124,0.000348805228,0.000312421767,         43P   3725
-0.001717982668,0.00034880186,0.000305361612,-0.001719343322,         43P   3726
0.000348799582,0.000298385397,-0.001720936798,0.000348798282,         43P   3727
0.000291809254,-0.001724076644,0.000348797844,0.000284428812,         43P   3728
-0.001724644761,0.000348798157,0.000277543731,-0.001724043147,        43P   3729
0.000348799107,0.000269797806,-0.001723673711,0.000348800579,         43P   3730
0.000264111622,-0.001727629688,0.000348802461,0.000256820976,         43P   3731
-0.001730811029,0.000348804638,0.000250196752,-0.001727000947,        43P   3732
0.000348806998,0.00024326251,-0.001725578193,0.000348809427,          43P   3733
0.000237584249,-0.001729192921,0.000348811414,0.000232375895,         43P   3734
-0.001727986729,0.000348812925,0.000229653307,-0.001730275137,        43P   3735
0.000348814004,0.000226568782,-0.001732380844,0.000348815016,         43P   3736
0.000221775962,-0.001731868573,0.000348816252,0.000215795041,         43P   3737
-0.001731120762,0.000348817556,0.000206171681,-0.001733802686,        43P   3738
0.000348819173,0.000197364293,-0.001736728306,0.000348820148,         43P   3739
0.000187821559,-0.001738879013,0.000348820603,0.000180712729,         43P   3740
-0.001738034276,0.000348820714,0.000173316845,-0.001735650235,        43P   3741
0.000348820627,0.000166651493,-0.001739466334,0.000348820371,         43P   3742
0.000160264757,-0.001741106953,0.000348819977,0.000153524615,         43P   3743
-0.001734363144,0.000348819476,0.000146592036,-0.00173810015,         43P   3744
0.000348818897,0.000140626068,-0.001741445421,0.000348818271,         43P   3745
0.000132813924,-0.001741304562,0.00034881763,0.000126158057,          43P   3746
-0.001741063953,0.000348817002,0.000118379901,-0.001739159448,        43P   3747
0.000348816419,0.000111760296,-0.001743139637,0.000348815906,         43P   3748
0.000109100977,-0.001750532939,0.000348815497,0.000098365422,         43P   3749
-0.001746226668,0.000348815186,0.000093675674,-0.00174356178,         43P   3750
0.000348814968,0.000085117344,-0.001744787605,0.000348814831,         43P   3751
0.000078280338,-0.001744680907,0.000348814767,0.000068288645,         43P   3752
-0.00174793789,0.000348814763,0.000058716922,-0.001746050184,         43P   3753
0.000348814864,0.000048978751,-0.001746211828,0.000348815028,         43P   3754
0.000041582555,-0.001747212889,0.000348815173,0.000034399709,         43P   3755
-0.001746086765,0.00034881533,0.000026835382,-0.001744880578,         43P   3756
0.000348815488,0.000020576382,-0.001750765669,0.000348815638,         43P   3757
0.000013474255,-0.001750144648,0.00034881577,0.000007350351,          43P   3758
-0.001745165699,0.000348815873,0.000000127481,-0.001746097149,        43P   3759
0.000348815936,-0.000006958419,-0.001745051293,0.000348815952,        43P   3760
-0.00001324335,-0.001741430612,0.000348815932,-0.000020478753,        43P   3761
-0.001744175517,0.000348815883,-0.000029497364,-0.001739482851,       43P   3762
0.000348815787,-0.000040814918,-0.00174278604,0.000348815632,         43P   3763
-0.000054206931,-0.001747052495,0.000348815446,-0.000065974291,       43P   3764
-0.001745689053,0.00034881534,-0.000074956208,-0.00174302338,         43P   3765
0.000348815315,-0.000081654865,-0.001749741859,0.000348815332,        43P   3766
-0.000087256835,-0.001744037557,0.000348815394,-0.000094021778,       43P   3767
-0.001741590769,0.000348815507,-0.00010073575,-0.001747279795,        43P   3768
0.000348815679,-0.000107470813,-0.001744824062,0.000348815914,        43P   3769
-0.000112572594,-0.001739914354,0.000348816217,-0.000120232859,       43P   3770
-0.00174340197,0.000348816565,-0.00012629485,-0.001740227249,         43P   3771
0.000348816944,-0.00013295017,-0.001738398094,0.000348817335,         43P   3772
-0.000139765255,-0.001739993997,0.000348817717,-0.000148887875,       43P   3773
-0.001738706517,0.000348818192,-0.000157352148,-0.00173484484,        43P   3774
0.000348818574,-0.000166590726,-0.001735240308,0.000348818789,        43P   3775
-0.000173298296,-0.001737507879,0.000348818847,-0.000179904117,       43P   3776
-0.001735033513,0.000348818783,-0.000186278506,-0.001732050199,       43P   3777
0.000348818579,-0.000193061308,-0.00173553169,0.000348818214,         43P   3778
-0.000199190525,-0.001735881881,0.00034881767,-0.00020659911,         43P   3779
-0.001730689991,0.000348816928,-0.000212536436,-0.001734488948,       43P   3780
0.000348815969,-0.000219527445,-0.001735044623,0.000348814777,        43P   3781
-0.000225966412,-0.001731191183,0.000348813419,-0.000232628662,       43P   3782
-0.001732100461,0.000348811966,-0.000241603661,-0.001733111291,       43P   3783
0.000348809992,-0.000252700276,-0.001729773978,0.000348807629,        43P   3784
-0.000263503368,-0.001726769037,0.000348805868,-0.00027270381,        43P   3785
-0.001728290144,0.000348805096,-0.000278448198,-0.001723239643,       43P   3786
0.000348804905,-0.000285225109,-0.001723108373,0.000348805172,        43P   3787
-0.000291741212,-0.001720633351,0.000348805965,-0.00029829076,        43P   3788
-0.001719711014,0.000348807353,-0.000304743507,-0.001716262673,       43P   3789
0.000348809406,-0.000311517972,-0.001718491175,0.000348812193,        43P   3790
-0.000317831423,-0.001716623087,0.00034881555,-0.000323766326,        43P   3791
-0.001718042184,0.000348819358,-0.000329046618,-0.00172012888,        43P   3792
0.000348823429,-0.000332764271,-0.001715120266,0.000348828034,        43P   3793
-0.000337494182,-0.001708678589,0.000348834863,-0.000348665915,       43P   3794
-0.001717292545,0.000348844652,-0.000355808104,-0.001706749163,       43P   3795
0.000348858276,-0.000365918088,-0.001704980227,0.000348873648,        43P   3796
-0.000376443243,-0.001713101782,0.00034889064,-0.000385360752,        43P   3797
-0.001703419616,0.000348909126,-0.000392909784,-0.00170359094,        43P   3798
0.00034892236,-0.000396526148,-0.001704484384,0.000348929183,         43P   3799
0.000396526148,-0.001704484384,0.000364403043,0.00039543844,          43P   3800
-0.001705441975,0.000364375695,0.000390674074,-0.001704040068,        43P   3801
0.000364321694,0.000389227683,-0.001704378509,0.000364242904,         43P   3802
0.000384887763,-0.001707976799,0.000364166451,0.000381866047,         43P   3803
-0.001709965051,0.000364092461,0.000377748568,-0.001712173793,        43P   3804
0.00036402106,0.000372221977,-0.001707995814,0.000363929479,          43P   3805
0.000366229718,-0.001714320475,0.000363822106,0.00035829471,          43P   3806
-0.001714751269,0.000363705631,0.000350699205,-0.001717450924,        43P   3807
0.000363602536,0.000342732867,-0.001719080693,0.000363513831,         43P   3808
0.000334754546,-0.001719799997,0.000363443948,0.000327234374,         43P   3809
-0.001721067309,0.000363391321,0.000321301281,-0.00172662474,         43P   3810
0.000363352573,0.000313700507,-0.001724798421,0.000363324028,         43P   3811
0.000306644359,-0.001726284266,0.000363304725,0.000299660043,         43P   3812
-0.001727951008,0.000363293703,0.000293065089,-0.001731118217,        43P   3813
0.000363289998,0.000285656527,-0.001731673816,0.000363292648,         43P   3814
0.000278735415,-0.001731025823,0.000363300693,0.000270946951,         43P   3815
-0.001730582169,0.00036331317,0.000265213117,-0.001734442111,         43P   3816
0.000363329117,0.000257871109,-0.00173751162,0.000363347572,          43P   3817
0.000251193213,-0.001733579932,0.000363367574,0.000244204387,         43P   3818
-0.001732031819,0.000363388159,0.000238481045,-0.001735543972,        43P   3819
0.000363404999,0.000233237572,-0.001734259863,0.000363417801,         43P   3820
0.000230489291,-0.001736492659,0.000363426947,0.000227379894,         43P   3821
-0.001738546333,0.000363435518,0.000222555311,-0.001737970595,        43P   3822
0.000363445995,0.000216537648,-0.001737156181,0.000363457048,         43P   3823
0.000206861267,-0.001739756353,0.000363470748,0.000198008713,         43P   3824
-0.001742634071,0.000363479009,0.000188427226,-0.001744764259,        43P   3825
0.000363482864,0.000181292178,-0.00174391621,0.000363483811,          43P   3826
0.000173872564,-0.001741539316,0.000363483071,0.00016718561,          43P   3827
-0.001745371405,0.000363480903,0.00016077904,-0.001747035241,         43P   3828
0.000363477564,0.000154020471,-0.001740320261,0.000363473313,         43P   3829
0.000147070514,-0.001744090091,0.000363468408,0.000141087855,         43P   3830
-0.001747470565,0.000363463107,0.000133259349,-0.00174736567,         43P   3831
0.000363457669,0.000126587088,-0.001747160173,0.00036345235,          43P   3832
0.000118792147,-0.001745288309,0.000363447411,0.000112154824,         43P   3833
-0.001749297349,0.000363443063,0.000109476451,-0.001756713888,        43P   3834
0.000363439598,0.000098720549,-0.001752425561,0.000363436964,         43P   3835
0.000094009435,-0.001749773622,0.000363435111,0.000085428798,         43P   3836
-0.001751007936,0.000363433954,0.000078568628,-0.0017509058,          43P   3837
0.000363433407,0.000068545014,-0.001754164342,0.000363433379,         43P   3838
0.000058939976,-0.001752272479,0.000363434231,0.000049167422,         43P   3839
-0.001752426385,0.000363435623,0.000041744984,-0.001753420387,        43P   3840
0.000363436851,0.000034535524,-0.001752286481,0.000363438179,         43P   3841
0.000026944291,-0.001751072326,0.000363439521,0.000020658173,         43P   3842
-0.001756949795,0.000363440791,0.000013528799,-0.001756322033,        43P   3843
0.000363441906,0.000007377598,-0.001751337756,0.000363442779,         43P   3844
0.000000127916,-0.001752265885,0.000363443316,-0.000006984237,        43P   3845
-0.001751219104,0.000363443456,-0.000013294833,-0.001747599366,       43P   3846
0.000363443284,-0.000020555728,-0.001750346676,0.000363442865,        43P   3847
-0.000029608054,-0.001745658647,0.000363442058,-0.000040967145,       43P   3848
-0.001748969341,0.000363440742,-0.000054407753,-0.001753244418,       43P   3849
0.000363439166,-0.000066214331,-0.001751885245,0.00036343827,         43P   3850
-0.000075226715,-0.001749219678,0.000363438052,-0.000081947735,       43P   3851
-0.001755936194,0.000363438201,-0.000087571542,-0.001750227494,       43P   3852
0.000363438723,-0.000094357764,-0.001747773487,0.000363439681,        43P   3853
-0.000101092421,-0.001753452081,0.000363441137,-0.000107847305,       43P   3854
-0.001750982477,0.00036344313,-0.000112968038,-0.001746055229,        43P   3855
0.000363445696,-0.000120646631,-0.001749522804,0.000363448651,        43P   3856
-0.000126726768,-0.001746326342,0.000363451863,-0.000133400274,       43P   3857
-0.001744474755,0.00036345517,-0.000140233805,-0.001746048546,        43P   3858
0.000363458412,-0.000149381657,-0.001744733353,0.000363462431,        43P   3859
-0.000157872557,-0.001740848639,0.000363465674,-0.000167140038,       43P   3860
-0.001741229783,0.000363467495,-0.000173870642,-0.001743491976,       43P   3861
0.000363467988,-0.000180501073,-0.001741018607,0.000363467447,        43P   3862
-0.000186901869,-0.001738043675,0.000363465712,-0.000193713092,       43P   3863
-0.001741541942,0.000363462619,-0.000199872967,-0.001741918313,       43P   3864
0.000363458009,-0.000207314664,-0.001736763015,0.00036345172,         43P   3865
-0.00021328774,-0.001740609937,0.000363443599,-0.000220317347,        43P   3866
-0.001741225915,0.000363433491,-0.000226796884,-0.001737441404,       43P   3867
0.00036342199,-0.000233500853,-0.001738424632,0.000363409672,         43P   3868
-0.000242531858,-0.001739535864,0.000363392942,-0.000253697033,       43P   3869
-0.001736318264,0.000363372918,-0.000264560996,-0.001733400868,       43P   3870
0.000363357991,-0.000273802068,-0.001734958037,0.000363351452,        43P   3871
-0.00027957203,-0.001729913928,0.000363349836,-0.000286368753,        43P   3872
-0.00172976473,0.000363352094,-0.000292898044,-0.001727243789,        43P   3873
0.000363358813,-0.00029945329,-0.001726243876,0.000363370579,         43P   3874
-0.000305903383,-0.001722682634,0.000363387979,-0.000312665976,       43P   3875
-0.001724759242,0.000363411598,-0.000318958904,-0.001722709261,       43P   3876
0.000363440045,-0.000324866121,-0.001723922762,0.000363472313,        43P   3877
-0.000330113911,-0.001725790086,0.00036350682,-0.000333792372,        43P   3878
-0.00172053379,0.000363545845,-0.000338461375,-0.001713725251,        43P   3879
0.000363603719,-0.000349541246,-0.001721814089,0.000363686678,        43P   3880
-0.000356549636,-0.001710540874,0.000363802131,-0.000366503852,       43P   3881
-0.001707949188,0.000363932402,-0.000376852865,-0.001715161853,       43P   3882
0.000364076409,-0.000385575453,-0.001704491432,0.000364233068,        43P   3883
-0.000392983083,-0.001703955525,0.00036434522,-0.000396526148,        43P   3884
-0.001704484384,0.000364403043,0.000396526148,-0.001704484384,        43P   3885
0.000379553197,0.000395413739,-0.00170532135,0.000379545488,          43P   3886
0.000390600684,-0.001703681245,0.000379530266,0.000389083527,         43P   3887
-0.001703672105,0.000379508057,0.000384675237,-0.001706933079,        43P   3888
0.000379486507,0.000381587674,-0.001708594833,0.000379465651,         43P   3889
0.000377407001,-0.001710488449,0.000379445525,0.000371799859,         43P   3890
-0.001705906199,0.00037941971,0.000365714184,-0.001711756711,         43P   3891
0.000379389444,0.000357679741,-0.001711672847,0.000379356613,         43P   3892
0.00034999849,-0.001713916583,0.000379327553,0.000341961126,          43P   3893
-0.001715153591,0.000379302549,0.000333930105,-0.001715562907,        43P   3894
0.000379282851,0.000326373958,-0.00171659612,0.000379268016,          43P   3895
0.000320418161,-0.001721980526,0.000379257094,0.000312805122,         43P   3896
-0.001720025973,0.000379249048,0.000305746169,-0.001721424158,        43P   3897
0.000379243607,0.000298767525,-0.001723039599,0.0003792405,           43P   3898
0.000292185743,-0.001726187648,0.000379239456,0.000284796871,         43P   3899
-0.001726752012,0.000379240203,0.000277900988,-0.001726136495,        43P   3900
0.000379242471,0.00027014231,-0.001725744808,0.000379245988,          43P   3901
0.000264441841,-0.001729671995,0.000379250483,0.000257135797,         43P   3902
-0.00173281981,0.000379255685,0.000250495483,-0.001728973272,         43P   3903
0.000379261323,0.000243544877,-0.001727512936,0.000379267125,         43P   3904
0.000237853101,-0.001731096913,0.000379271872,0.000232634219,         43P   3905
-0.001729867361,0.00037927548,0.000229903928,-0.001732139097,         43P   3906
0.000379278058,0.000226811947,-0.001734229205,0.000379280474,         43P   3907
0.000222009605,-0.001733697908,0.000379283428,0.000216017668,         43P   3908
-0.00173293013,0.000379286543,0.000206378413,-0.001735587545,         43P   3909
0.000379290405,0.000197557485,-0.001738498805,0.000379292733,         43P   3910
0.000188003133,-0.00174064336,0.00037929382,0.000180886443,           43P   3911
-0.001739797631,0.000379294087,0.000173483445,-0.001737415732,        43P   3912
0.000379293879,0.000166811617,-0.001741236624,0.000379293267,         43P   3913
0.000160418934,-0.001742884204,0.000379292326,0.000153673269,         43P   3914
-0.001736149037,0.000379291128,0.00014673548,-0.001739895883,         43P   3915
0.000379289745,0.000140764508,-0.001743251709,0.000379288251,         43P   3916
0.000132947458,-0.001743121631,0.000379286718,0.000126286677,         43P   3917
-0.001742891549,0.000379285219,0.000118503489,-0.001740996829,        43P   3918
0.000379283827,0.000111878572,-0.001744985667,0.000379282601,         43P   3919
0.000109213541,-0.001752385936,0.000379281625,0.000098471886,         43P   3920
-0.001748085044,0.000379280882,0.000093775733,-0.001745424038,        43P   3921
0.00037928036,0.000085210715,-0.001746652407,0.000379280034,          43P   3922
0.000078366765,-0.001746547078,0.00037927988,0.000068365502,          43P   3923
-0.001749804528,0.000379279872,0.000058783791,-0.001747915575,        43P   3924
0.000379280112,0.000049035313,-0.0017480749,0.000379280504,           43P   3925
0.00004163125,-0.001749073844,0.00037928085,0.000034440425,           43P   3926
-0.001747945388,0.000379281224,0.000026868032,-0.001746736812,        43P   3927
0.000379281603,0.000020600902,-0.001752619618,0.000379281961,         43P   3928
0.000013490607,-0.001751996576,0.000379282275,0.00000735852,          43P   3929
-0.001747016029,0.000379282521,0.000000127611,-0.001747946484,        43P   3930
0.000379282673,-0.000006966159,-0.001746900351,0.000379282712,        43P   3931
-0.000013258784,-0.001743279953,0.000379282664,-0.000020501829,       43P   3932
-0.001746025578,0.000379282545,-0.000029530548,-0.001741334302,       43P   3933
0.000379282318,-0.000040860554,-0.001744639742,0.000379281947,        43P   3934
-0.000054267135,-0.001748908781,0.000379281503,-0.000066046253,       43P   3935
-0.001747546619,0.00037928125,-0.000075037303,-0.001744880978,        43P   3936
0.000379281189,-0.000081742665,-0.001751598869,0.000379281231,        43P   3937
-0.000087351181,-0.001745893248,0.000379281378,-0.000094122504,       43P   3938
-0.001743444296,0.000379281648,-0.000100842677,-0.001749130194,       43P   3939
0.000379282058,-0.000107583682,-0.001746670303,0.00037928262,         43P   3940
-0.000112691144,-0.001741755337,0.000379283344,-0.000120356904,       43P   3941
-0.001745236944,0.000379284176,-0.000126424335,-0.001742055706,       43P   3942
0.000379285082,-0.000133085107,-0.001740219826,0.000379286014,        43P   3943
-0.000139905722,-0.0017418091,0.000379286928,-0.000149035907,         43P   3944
-0.001740513311,0.000379288061,-0.000157508162,-0.001736644729,       43P   3945
0.000379288975,-0.000166755406,-0.001737035902,0.000379289488,        43P   3946
-0.000173469881,-0.001739301861,0.000379289627,-0.000180083079,       43P   3947
-0.001736827793,0.000379289475,-0.000186465385,-0.001733846992,       43P   3948
0.000379288985,-0.000193256707,-0.001737333513,0.000379288114,        43P   3949
-0.000199395115,-0.001737691552,0.000379286814,-0.000206813627,       43P   3950
-0.001732510632,0.000379285041,-0.00021276167,-0.001736323969,        43P   3951
0.000379282752,-0.000219764251,-0.001736897722,0.000379279903,        43P   3952
-0.00022621538,-0.001733064946,0.000379276661,-0.000232890138,        43P   3953
-0.001733996394,0.000379273189,-0.000241881927,-0.001735037324,       43P   3954
0.000379268473,-0.000252999096,-0.001731735899,0.000379262829,        43P   3955
-0.000263820436,-0.001728757204,0.000379258621,-0.000273033059,       43P   3956
-0.001730289122,0.000379256778,-0.000278785114,-0.001725240537,       43P   3957
0.000379256323,-0.000285567964,-0.001725103893,0.000379256959,        43P   3958
-0.00029208802,-0.001722615105,0.000379258853,-0.000298639276,        43P   3959
-0.001721669511,0.00037926217,-0.000305091228,-0.001718187323,        43P   3960
0.000379267074,-0.000311862134,-0.001720370288,0.000379273732,        43P   3961
-0.000318169433,-0.001718447671,0.00037928175,-0.000324096035,        43P   3962
-0.001719805132,0.000379290846,-0.000329366583,-0.001721826062,       43P   3963
0.000379300573,-0.000333072487,-0.001716743195,0.000379311573,        43P   3964
-0.000337784138,-0.001710191536,0.000379327886,-0.000348928332,       43P   3965
-0.001718648066,0.00037935127,-0.000356030409,-0.001707885886,        43P   3966
0.000379383814,-0.000366093695,-0.001705870296,0.000379420534,        43P   3967
-0.000376566044,-0.001713719374,0.000379461126,-0.000385425118,       43P   3968
-0.001703740938,0.000379505285,-0.000392931758,-0.00170370024,        43P   3969
0.000379536898,-0.000396526148,-0.001704484384,0.000379553197,        43P   3970
0.000396526148,-0.001704484384,0.000396832862,0.000395426071,         43P   3971
-0.001705381571,0.000396829071,0.000390637324,-0.001703860385,        43P   3972
0.000396821585,0.000389155496,-0.001704024773,0.000396810664,         43P   3973
0.000384781339,-0.00170745415,0.000396800066,0.00038172665,           43P   3974
-0.001709278907,0.00039678981,0.000377577527,-0.001711329847,         43P   3975
0.000396779912,0.000372010599,-0.001706949427,0.000396767217,         43P   3976
0.000365971561,-0.001713036655,0.000396752333,0.000357986761,         43P   3977
-0.001713209731,0.000396736188,0.000350348318,-0.001715681082,        43P   3978
0.000396721897,0.000342346413,-0.001717114174,0.000396709601,         43P   3979
0.000334341702,-0.00171767825,0.000396699914,0.000326803516,          43P   3980
-0.001718828335,0.000396692619,0.000320859053,-0.001724299123,        43P   3981
0.000396687248,0.000313252138,-0.00172240859,0.000396683291,          43P   3982
0.000306194585,-0.001723850539,0.000396680615,0.000299213109,         43P   3983
-0.001725491592,0.000396679087,0.000292624751,-0.001728649206,        43P   3984
0.000396678574,0.000285226049,-0.001729209194,0.000396678941,         43P   3985
0.000278317571,-0.001728577464,0.000396680056,0.000270544023,         43P   3986
-0.001728159833,0.000396681786,0.000264826896,-0.001732053448,        43P   3987
0.000396683996,0.000257502897,-0.001735162169,0.000396686554,         43P   3988
0.000250843821,-0.00173127312,0.000396689327,0.000243874133,          43P   3989
-0.001729768962,0.000396692181,0.000238166599,-0.001733317081,        43P   3990
0.000396694515,0.000232935439,-0.001732060292,0.000396696289,         43P   3991
0.000230196167,-0.001734312588,0.000396697557,0.000227095491,         43P   3992
-0.001736384506,0.000396698745,0.000222282045,-0.001735831022,        43P   3993
0.000396700198,0.000216277265,-0.001735039962,0.00039670173,          43P   3994
0.000206619475,-0.001737668798,0.000396703629,0.000197782758,         43P   3995
-0.001740563312,0.000396704774,0.000188214859,-0.001742700695,        43P   3996
0.000396705308,0.000181089004,-0.001741853808,0.00039670544,          43P   3997
0.00017367771,-0.001739474407,0.000396705337,0.000166998331,          43P   3998
-0.001743300889,0.000396705036,0.000160598715,-0.001744956585,        43P   3999
0.000396704574,0.000153846608,-0.001738231497,0.000396703984,         43P   4000
0.000146902744,-0.001741989817,0.000396703305,0.000140925937,         43P   4001
-0.001745357948,0.00039670257,0.000133103168,-0.001745240443,         43P   4002
0.000396701816,0.000126436656,-0.001745022635,0.000396701079,         43P   4003
0.0001186476,-0.001743139325,0.000396700394,0.000112016489,           43P   4004
-0.00174713825,0.000396699791,0.000109344797,-0.001754546641,         43P   4005
0.000396699311,0.00009859603,-0.001750252022,0.000396698946,          43P   4006
0.000093892407,-0.001747595543,0.000396698689,0.000085319592,         43P   4007
-0.00174882688,0.000396698529,0.000078467544,-0.001748723145,         43P   4008
0.000396698453,0.000068455122,-0.00175198114,0.000396698449,          43P   4009
0.000058861766,-0.001750090734,0.000396698567,0.000049101268,         43P   4010
-0.001750247354,0.00039669876,0.000041688031,-0.00175124383,          43P   4011
0.00039669893,0.000034487903,-0.001750112654,0.000396699114,          43P   4012
0.000026906104,-0.001748901292,0.0003966993,0.000020629494,           43P   4013
-0.001754781434,0.000396699476,0.000013509674,-0.001754156035,        43P   4014
0.000396699631,0.000007368045,-0.001749173627,0.000396699752,         43P   4015
0.000000127763,-0.00175010292,0.000396699826,-0.000006975184,         43P   4016
-0.001749056464,0.000396699846,-0.000013276781,-0.001745436395,       43P   4017
0.000396699822,-0.000020528738,-0.001748182861,0.000396699764,        43P   4018
-0.000029569243,-0.001743493206,0.000396699652,-0.000040913769,       43P   4019
-0.001746801269,0.000396699469,-0.000054337338,-0.001751073323,       43P   4020
0.000396699251,-0.000066130165,-0.001749712653,0.000396699127,        43P   4021
-0.000075131866,-0.001747047049,0.000396699097,-0.000081845045,       43P   4022
-0.001753764253,0.000396699117,-0.000087461195,-0.001748057095,       43P   4023
0.00039669919,-0.000094239956,-0.00174560562,0.000396699322,          43P   4024
-0.00010096736,-0.001751287871,0.000396699524,-0.000107715295,        43P   4025
-0.001748823131,0.0003966998,-0.000112829382,-0.001743902033,         43P   4026
0.000396700156,-0.000120501548,-0.001747376635,0.000396700566,        43P   4027
-0.000126575323,-0.001744187796,0.000396701011,-0.000133242452,       43P   4028
-0.001742344075,0.000396701469,-0.000140069516,-0.001743925619,       43P   4029
0.000396701919,-0.00014920852,-0.001742620143,0.000396702476,         43P   4030
-0.000157690085,-0.001738743507,0.000396702926,-0.000166947431,       43P   4031
-0.001739129673,0.000396703178,-0.000173669958,-0.001741393751,       43P   4032
0.000396703246,-0.00018029176,-0.001738920033,0.000396703171,         43P   4033
-0.000186683297,-0.001735942162,0.000396702931,-0.000193484555,       43P   4034
-0.001739434547,0.000396702502,-0.00019963368,-0.001739801738,        43P   4035
0.000396701863,-0.000207063767,-0.00173463361,0.000396700991,         43P   4036
-0.000213024308,-0.001738463714,0.000396699865,-0.000220040381,       43P   4037
-0.001739058547,0.000396698464,-0.000226505692,-0.001735249867,       43P   4038
0.00039669687,-0.000233195034,-0.001736207166,0.000396695163,         43P   4039
-0.000242206401,-0.001737283194,0.000396692843,-0.000253347537,       43P   4040
-0.001734023618,0.000396690068,-0.000264190156,-0.001731075526,       43P   4041
0.000396687999,-0.000273416982,-0.001732620051,0.000396687092,        43P   4042
-0.000279177977,-0.001727573701,0.000396686868,-0.000285967753,       43P   4043
-0.001727430789,0.000396687181,-0.00029249242,-0.001724925948,        43P   4044
0.000396688113,-0.000299045668,-0.001723953236,0.000396689744,        43P   4045
-0.000305496692,-0.001720431581,0.000396692156,-0.000312263447,       43P   4046
-0.001722561448,0.00039669543,-0.000318563572,-0.001720575245,        43P   4047
0.000396699373,-0.000324480496,-0.001721860835,0.000396703846,        43P   4048
-0.000329739682,-0.001723805078,0.000396708629,-0.000333431885,       43P   4049
-0.001718635627,0.000396714039,-0.000338122245,-0.001711955723,       43P   4050
0.000396722061,-0.000349234326,-0.001720228685,0.000396733561,        43P   4051
-0.00035628963,-0.001709211374,0.000396749565,-0.000366298463,        43P   4052
-0.001706908171,0.000396767622,-0.000376709238,-0.001714439523,       43P   4053
0.000396787584,-0.000385500172,-0.001704115617,0.0003968093,          43P   4054
-0.000392957382,-0.001703827689,0.000396824847,-0.000396526148,       43P   4055
-0.001704484384,0.000396832862,0.000396526148,-0.001704484384,        43P   4056
0.000413438172,0.000395407166,-0.001705289253,0.000413435274,         43P   4057
0.000390581156,-0.001703585767,0.000413429552,0.000389045169,         43P   4058
-0.001703484139,0.000413421204,0.000384618686,-0.001706655357,        43P   4059
0.000413413104,0.000381513602,-0.001708230235,0.000413405264,         43P   4060
0.000377316115,-0.001710039999,0.000413397699,0.000371687539,         43P   4061
-0.001705350178,0.000413387996,0.000365577006,-0.001711074524,        43P   4062
0.000413376619,0.000357516105,-0.001710853716,0.000413364278,         43P   4063
0.000349812039,-0.001712976137,0.000413353355,0.000341755775,         43P   4064
-0.001714108636,0.000413343956,0.000333710732,-0.001714435468,        43P   4065
0.000413336552,0.000326145011,-0.00171540639,0.000413330976,          43P   4066
0.000320183173,-0.001720744757,0.00041332687,0.000312566871,          43P   4067
-0.001718756082,0.000413323846,0.000305507171,-0.001720130942,        43P   4068
0.0004133218,0.000298530037,-0.001721732732,0.000413320632,           43P   4069
0.000291951759,-0.001724875683,0.00041332024,0.000284568127,          43P   4070
-0.001725442379,0.000413320521,0.000277678956,-0.001724835503,        43P   4071
0.000413321373,0.000269928205,-0.001724457645,0.000413322695,         43P   4072
0.000264236614,-0.001728402725,0.000413324385,0.000256940139,         43P   4073
-0.001731571375,0.00041332634,0.000250309825,-0.001727747494,         43P   4074
0.000413328459,0.000243369389,-0.001726310515,0.00041333064,          43P   4075
0.000237686012,-0.001729913604,0.000413332425,0.000232473674,         43P   4076
-0.001728698569,0.000413333781,0.00022974817,-0.001730980667,         43P   4077
0.00041333475,0.000226660822,-0.00173308047,0.000413335658,           43P   4078
0.000221864399,-0.001732560997,0.000413336768,0.000215879308,         43P   4079
-0.001731805629,0.00041333794,0.000206249931,-0.001734478275,         43P   4080
0.000413339391,0.000197437419,-0.00173739846,0.000413340266,          43P   4081
0.000187890287,-0.001739546838,0.000413340675,0.000180778481,         43P   4082
-0.001738701726,0.000413340775,0.000173379905,-0.001736318496,        43P   4083
0.000413340697,0.000166712101,-0.001740136409,0.000413340467,         43P   4084
0.000160323115,-0.001741779662,0.000413340113,0.000153580882,         43P   4085
-0.001735039125,0.000413339663,0.000146646331,-0.001738779855,        43P   4086
0.000413339143,0.000140678469,-0.001742129122,0.000413338582,         43P   4087
0.000132864468,-0.001741992343,0.000413338005,0.000126206741,         43P   4088
-0.001741755719,0.000413337442,0.000118426681,-0.001739854918,        43P   4089
0.000413336918,0.000111805065,-0.00174383838,0.000413336458,          43P   4090
0.000109143583,-0.001751234319,0.000413336091,0.00009840572,          43P   4091
-0.001746930084,0.000413335812,0.000093713548,-0.001744266665,        43P   4092
0.000413335615,0.000085152686,-0.001745493454,0.000413335493,         43P   4093
0.000078313051,-0.001745387274,0.000413335435,0.000068317736,         43P   4094
-0.001748644434,0.000413335432,0.000058742233,-0.001746756256,        43P   4095
0.000413335522,0.000049000161,-0.001746917022,0.000413335669,         43P   4096
0.000041600986,-0.001747917282,0.0004133358,0.00003441512,            43P   4097
-0.001746790274,0.00041333594,0.000026847741,-0.001745583183,         43P   4098
0.000413336082,0.000020585663,-0.00175146741,0.000413336217,          43P   4099
0.000013480444,-0.001750845624,0.000413336335,0.000007353443,         43P   4100
-0.00174586607,0.000413336428,0.00000012753,-0.001746797143,          43P   4101
0.000413336485,-0.000006961349,-0.001745751183,0.000413336499,        43P   4102
-0.000013249192,-0.001742130609,0.000413336481,-0.000020487487,       43P   4103
-0.001744875786,0.000413336437,-0.000029509925,-0.001740183646,       43P   4104
0.000413336351,-0.000040832192,-0.001743487687,0.000413336212,        43P   4105
-0.000054229719,-0.00174775512,0.000413336045,-0.000066001529,        43P   4106
-0.001746392163,0.00041333595,-0.000074986903,-0.001743726501,        43P   4107
0.000413335927,-0.000081688099,-0.001750444758,0.000413335943,        43P   4108
-0.000087292546,-0.001744739957,0.000413335998,-0.000094059904,       43P   4109
-0.00174229235,0.000413336099,-0.000100776223,-0.001747980192,        43P   4110
0.000413336254,-0.000107513535,-0.001745522885,0.000413336465,        43P   4111
-0.000112617466,-0.001740611187,0.000413336737,-0.000120279812,       43P   4112
-0.001744096529,0.00041333705,-0.000126343861,-0.00174091934,         43P   4113
0.00041333739,-0.000133001245,-0.00173908764,0.000413337741,          43P   4114
-0.000139818424,-0.001740681034,0.000413338084,-0.000148943907,       43P   4115
-0.001739390409,0.00041333851,-0.000157411201,-0.001735526118,        43P   4116
0.000413338854,-0.000166653059,-0.001735919961,0.000413339046,        43P   4117
-0.000173363243,-0.001738186921,0.000413339099,-0.000179971856,       43P   4118
-0.001735712668,0.000413339041,-0.000186349242,-0.001732730305,       43P   4119
0.000413338858,-0.000193135268,-0.0017362137,0.00041333853,           43P   4120
-0.000199267964,-0.001736566862,0.000413338041,-0.000206680307,       43P   4121
-0.001731379124,0.000413337375,-0.00021262169,-0.001735183524,        43P   4122
0.000413336515,-0.000219617079,-0.001735746042,0.000413335444,        43P   4123
-0.000226060649,-0.001731900423,0.000413334225,-0.000232727634,       43P   4124
-0.001732818093,0.00041333292,-0.000241708988,-0.001733840317,        43P   4125
0.000413331147,-0.000252813383,-0.001730516587,0.000413329026,        43P   4126
-0.000263623382,-0.001727521581,0.000413327444,-0.000272828435,       43P   4127
-0.00172904678,0.000413326751,-0.000278575724,-0.001723997004,        43P   4128
0.00041332658,-0.000285354883,-0.0017238637,0.000413326819,           43P   4129
-0.000291872483,-0.001721383467,0.000413327531,-0.000298422677,       43P   4130
-0.001720452327,0.000413328778,-0.000304875123,-0.001716991175,       43P   4131
0.000413330621,-0.000311648241,-0.00171920244,0.000413333124,         43P   4132
-0.000317959364,-0.001717313713,0.000413336138,-0.000323891124,       43P   4133
-0.00171870948,0.000413339557,-0.000329167729,-0.001720771283,        43P   4134
0.000413343213,-0.000332880934,-0.001715734563,0.000413347348,        43P   4135
-0.000337603934,-0.001709251256,0.00041335348,-0.000348765243,        43P   4136
-0.001717805625,0.00041336227,-0.000355892249,-0.001707179426,        43P   4137
0.000413374502,-0.000365984557,-0.001705317128,0.000413388305,        43P   4138
-0.000376489725,-0.001713335547,0.000413403563,-0.000385385115,       43P   4139
-0.00170354124,0.000413420162,-0.000392918102,-0.001703632311,        43P   4140
0.000413432045,-0.000396526148,-0.001704484384,0.000413438172,        43P   4141
0.000396526148,-0.001704484384,0.000429218696,0.000395417235,         43P   4142
-0.001705338422,0.000429221493,0.000390611072,-0.001703732031,        43P   4143
0.000429227014,0.00038910393,-0.001703772085,0.000429235069,          43P   4144
0.000384705317,-0.001707080801,0.000429242886,0.000381627073,         43P   4145
-0.001708788766,0.000429250451,0.000377455345,-0.001710726982,        43P   4146
0.000429257751,0.000371859604,-0.001706201951,0.000429267114,         43P   4147
0.000365787149,-0.001712119571,0.000429278092,0.00035776678,          43P   4148
-0.001712108549,0.000429290001,0.000350097665,-0.001714416813,        43P   4149
0.000429300541,0.000342070354,-0.001715709409,0.000429309611,         43P   4150
0.000334046792,-0.0017161626,0.000429316756,0.000326495736,           43P   4151
-0.001717228946,0.000429322136,0.000320543152,-0.001722637841,        43P   4152
0.000429326098,0.00031293185,-0.001720701437,0.000429329016,          43P   4153
0.000305873293,-0.001722112029,0.00042933099,0.000298893847,          43P   4154
-0.001723734731,0.000429332117,0.0002923102,-0.001726885492,          43P   4155
0.000429332496,0.000284918542,-0.001727448615,0.000429332225,         43P   4156
0.000278019088,-0.001726828501,0.000429331402,0.000270256194,         43P   4157
-0.00172642946,0.000429330126,0.000264551003,-0.001730347129,         43P   4158
0.000429328496,0.000257239868,-0.001733483861,0.000429326609,         43P   4159
0.000250594236,-0.001729625271,0.000429324564,0.00024363822,          43P   4160
-0.001728152512,0.00042932246,0.000237941976,-0.001731726323,         43P   4161
0.000429320738,0.000232719614,-0.00173048905,0.000429319429,          43P   4162
0.000229986777,-0.001732755275,0.000429318494,0.00022689233,          43P   4163
-0.001734840226,0.000429317618,0.000222086841,-0.001734302639,        43P   4164
0.000429316546,0.000216091263,-0.00173352826,0.000429315416,          43P   4165
0.000206446753,-0.001736177574,0.000429314016,0.000197621349,         43P   4166
-0.001739084086,0.000429313171,0.000188063156,-0.001741226608,        43P   4167
0.000429312777,0.000180943868,-0.00174038055,0.00042931268,           43P   4168
0.000173538518,-0.00173799936,0.000429312756,0.00016686455,           43P   4169
-0.001741821837,0.000429312977,0.000160469901,-0.001743471717,        43P   4170
0.000429313319,0.00015372241,-0.001736739408,0.000429313753,          43P   4171
0.000146782899,-0.001740489507,0.000429314255,0.000140810273,         43P   4172
-0.001743848821,0.000429314797,0.000132991601,-0.001743722307,        43P   4173
0.000429315353,0.000126329196,-0.001743495705,0.000429315896,         43P   4174
0.000118544344,-0.00174160422,0.000429316402,0.000111917671,          43P   4175
-0.001745595917,0.000429316846,0.000109250752,-0.001752998488,        43P   4176
0.0004293172,0.000098507081,-0.001748699375,0.00042931747,            43P   4177
0.00009380881,-0.001746039652,0.000429317659,0.000085241581,          43P   4178
-0.001747268863,0.000429317777,0.000078395335,-0.001747163985,        43P   4179
0.000429317833,0.000068390909,-0.00175042159,0.000429317836,          43P   4180
0.000058805897,-0.001748532226,0.000429317749,0.000049054011,         43P   4181
-0.001748690784,0.000429317607,0.000041647347,-0.001749689028,        43P   4182
0.000429317481,0.000034453885,-0.0017485598,0.000429317345,           43P   4183
0.000026878825,-0.001747350435,0.000429317208,0.000020609008,         43P   4184
-0.001753232486,0.000429317078,0.000013496012,-0.001752608776,        43P   4185
0.000429316964,0.00000736122,-0.001747627701,0.000429316875,          43P   4186
0.000000127654,-0.001748557827,0.00042931682,-0.000006968718,         43P   4187
-0.001747511602,0.000429316806,-0.000013263886,-0.001743891297,       43P   4188
0.000429316823,-0.000020509458,-0.001746637161,0.000429316866,        43P   4189
-0.000029541518,-0.001741946344,0.000429316949,-0.00004087564,        43P   4190
-0.001745252528,0.000429317083,-0.000054287038,-0.001749522422,       43P   4191
0.000429317245,-0.000066070042,-0.001748160683,0.000429317336,        43P   4192
-0.000075064112,-0.001745495052,0.000429317358,-0.00008177169,        43P   4193
-0.001752212748,0.000429317343,-0.00008738237,-0.001746506692,        43P   4194
0.00042931729,-0.000094155801,-0.001744057024,0.000429317192,         43P   4195
-0.000100878024,-0.001749741888,0.000429317043,-0.000107620994,       43P   4196
-0.001747280623,0.000429316839,-0.000112730334,-0.001742363918,       43P   4197
0.000429316577,-0.00012039791,-0.00174584354,0.000429316275,          43P   4198
-0.00012646714,-0.001742660146,0.000429315946,-0.000133129714,        43P   4199
-0.001740822043,0.000429315608,-0.000139952157,-0.001742409126,       43P   4200
0.000429315277,-0.000149084842,-0.001741110591,0.000429314866,        43P   4201
-0.000157559737,-0.001737239725,0.000429314534,-0.000166809844,       43P   4202
-0.001737629479,0.000429314348,-0.000173526602,-0.001739894905,       43P   4203
0.000429314298,-0.000180142239,-0.001737420936,0.000429314353,        43P   4204
-0.000186527162,-0.001734440966,0.00042931453,-0.000193321301,        43P   4205
-0.001737929149,0.000429314847,-0.000199462747,-0.001738289783,       43P   4206
0.000429315318,-0.000206884541,-0.001733112489,0.000429315961,        43P   4207
-0.000212836127,-0.00173693058,0.000429316791,-0.000219842533,        43P   4208
-0.001737510309,0.000429317825,-0.000226297683,-0.001733684364,       43P   4209
0.000429319001,-0.000232976575,-0.001734623141,0.00042932026,         43P   4210
-0.000241973914,-0.001735674021,0.000429321971,-0.000253097878,       43P   4211
-0.00173238446,0.000429324018,-0.00026392525,-0.001729414441,         43P   4212
0.000429325544,-0.0002731419,-0.001730949933,0.000429326212,          43P   4213
-0.000278896489,-0.001725901981,0.000429326378,-0.000285681303,       43P   4214
-0.00172576356,0.000429326147,-0.000292202666,-0.001723270221,        43P   4215
0.00042932546,-0.000298754487,-0.00172231694,0.000429324257,          43P   4216
-0.000305206176,-0.001718823563,0.000429322478,-0.000311975905,       43P   4217
-0.001720991475,0.000429320063,-0.00031828117,-0.001719050831,        43P   4218
0.000429317155,-0.000324205029,-0.001720387917,0.000429313855,        43P   4219
-0.000329472356,-0.001722387107,0.000429310327,-0.000333174375,       43P   4220
-0.001717279693,0.000429306338,-0.00033787999,-0.001710691677,        43P   4221
0.00042930042,-0.00034901508,-0.001719096166,0.000429291939,          43P   4222
-0.000356103897,-0.001708261658,0.000429280135,-0.000366151746,       43P   4223
-0.00170616453,0.000429266815,-0.000376606639,-0.001713923534,        43P   4224
0.000429252092,-0.000385446395,-0.001703847158,0.000429236075,        43P   4225
-0.000392939023,-0.001703736371,0.000429224608,-0.000396526148,       43P   4226
-0.001704484384,0.000429218696,0.000396526148,-0.001704484384,        43P   4227
0.00044328835,0.000395414364,-0.001705324403,0.000443294851,          43P   4228
0.000390602542,-0.001703690327,0.000443307688,0.000389087176,         43P   4229
-0.001703689984,0.000443326418,0.000384680616,-0.001706959496,        43P   4230
0.000443344592,0.00038159472,-0.001708629515,0.00044336218,           43P   4231
0.000377415647,-0.001710531106,0.000443379153,0.000371810544,         43P   4232
-0.001705959089,0.000443400924,0.000365727232,-0.001711821601,        43P   4233
0.000443426448,0.000357695306,-0.001711750764,0.000443454136,         43P   4234
0.000350016226,-0.001714006039,0.000443478643,0.000341980659,         43P   4235
-0.001715252988,0.00044349973,0.000333950973,-0.001715670151,         43P   4236
0.000443516342,0.000326395735,-0.001716709289,0.000443528852,         43P   4237
0.000320440513,-0.001722098074,0.000443538063,0.000312827785,         43P   4238
-0.001720146767,0.000443544849,0.000305768902,-0.001721547171,        43P   4239
0.000443549437,0.000298790115,-0.00172316391,0.000443552058,          43P   4240
0.000292208,-0.001726312444,0.000443552938,0.000284818629,            43P   4241
-0.001726876586,0.000443552308,0.000277922108,-0.001726260247,        43P   4242
0.000443550396,0.000270162676,-0.001725867245,0.00044354743,          43P   4243
0.000264461363,-0.00172979273,0.000443543639,0.000257154408,          43P   4244
-0.001732938562,0.000443539252,0.000250513143,-0.001729089869,        43P   4245
0.000443534497,0.000243561569,-0.001727627312,0.000443529604,         43P   4246
0.000237868995,-0.001731209471,0.000443525601,0.00023264949,          43P   4247
-0.001729978538,0.000443522558,0.000229918744,-0.001732249289,        43P   4248
0.000443520383,0.000226826322,-0.001734338475,0.000443518346,         43P   4249
0.000222023417,-0.001733806052,0.000443515855,0.000216030829,         43P   4250
-0.001733037094,0.000443513228,0.000206390634,-0.00173569306,         43P   4251
0.000443509971,0.000197568906,-0.001738603471,0.000443508008,         43P   4252
0.000188013867,-0.001740747663,0.000443507091,0.000180896712,         43P   4253
-0.001739901875,0.000443506866,0.000173493294,-0.001737520103,        43P   4254
0.000443507042,0.000166821083,-0.001741341278,0.000443507557,         43P   4255
0.000160428049,-0.001742989269,0.000443508351,0.000153682056,         43P   4256
-0.001736254614,0.000443509361,0.00014674396,-0.001740002042,         43P   4257
0.000443510527,0.000140772692,-0.001743358491,0.000443511788,         43P   4258
0.000132955352,-0.00174322905,0.00044351308,0.000126294281,           43P   4259
-0.00174299959,0.000443514345,0.000118510795,-0.001741105449,         43P   4260
0.000443515519,0.000111885564,-0.001745094799,0.000443516552,         43P   4261
0.000109220195,-0.001752495479,0.000443517376,0.00009847818,          43P   4262
-0.001748194905,0.000443518002,0.000093781648,-0.001745534129,        43P   4263
0.000443518443,0.000085216235,-0.001746762649,0.000443518718,         43P   4264
0.000078371874,-0.0017466574,0.000443518848,0.000068370046,           43P   4265
-0.001749914878,0.000443518854,0.000058787745,-0.001748025851,        43P   4266
0.000443518652,0.000049038657,-0.001748185039,0.000443518321,         43P   4267
0.000041634128,-0.001749183858,0.000443518029,0.000034442832,         43P   4268
-0.001748055263,0.000443517713,0.000026869962,-0.001746846546,        43P   4269
0.000443517394,0.000020602352,-0.001752729218,0.000443517092,         43P   4270
0.000013491573,-0.001752106056,0.000443516827,0.000007359003,         43P   4271
-0.001747125415,0.00044351662,0.000000127619,-0.001748055811,         43P   4272
0.000443516492,-0.000006966617,-0.001747009661,0.000443516459,        43P   4273
-0.000013259696,-0.00174338928,0.0004435165,-0.000020503193,          43P   4274
-0.001746134948,0.0004435166,-0.00002953251,-0.001741443754,          43P   4275
0.000443516791,-0.000040863252,-0.001744749327,0.000443517104,        43P   4276
-0.000054270695,-0.001749018519,0.000443517479,-0.000066050507,       43P   4277
-0.001747656433,0.000443517692,-0.000075042098,-0.001744990793,       43P   4278
0.000443517743,-0.000081747856,-0.001751708649,0.000443517708,        43P   4279
-0.000087356759,-0.00174600295,0.000443517584,-0.000094128458,        43P   4280
-0.001743553871,0.000443517356,-0.000100848998,-0.001749239584,       43P   4281
0.00044351701,-0.000107590355,-0.001746779447,0.000443516537,         43P   4282
-0.000112698153,-0.00174186417,0.000443515926,-0.000120364237,        43P   4283
-0.001745345422,0.000443515224,-0.00012643199,-0.001742163798,        43P   4284
0.000443514461,-0.000133093084,-0.001740327521,0.000443513674,        43P   4285
-0.000139914026,-0.001741916403,0.000443512904,-0.000149044658,       43P   4286
-0.001740620123,0.000443511948,-0.000157517386,-0.001736751132,       43P   4287
0.000443511177,-0.000166765141,-0.001737142052,0.000443510745,        43P   4288
-0.000173480024,-0.001739407915,0.000443510627,-0.000180093659,       43P   4289
-0.001736933866,0.000443510756,-0.000186476433,-0.001733953213,       43P   4290
0.000443511168,-0.000193268258,-0.001737440031,0.000443511903,        43P   4291
-0.00019940721,-0.001737798534,0.000443512999,-0.000206826309,        43P   4292
-0.001732618263,0.000443514494,-0.000212774986,-0.00173643245,        43P   4293
0.000443516425,-0.00021977825,-0.001737007271,0.000443518828,         43P   4294
-0.000226230098,-0.001733175717,0.000443521562,-0.000232905595,       43P   4295
-0.001734108476,0.00044352449,-0.000241898377,-0.001735151185,        43P   4296
0.000443528467,-0.000253016761,-0.001731851882,0.000443533227,        43P   4297
-0.00026383918,-0.001728874738,0.000443536775,-0.000273052523,        43P   4298
-0.001730407295,0.00044353833,-0.000278805031,-0.001725358824,        43P   4299
0.000443538714,-0.000285588232,-0.001725221862,0.000443538177,        43P   4300
-0.000292108522,-0.00172273226,0.00044353658,-0.00029865988,          43P   4301
-0.001721785291,0.000443533783,-0.000305111784,-0.001718301102,       43P   4302
0.000443529647,-0.00031188248,-0.001720481376,0.000443524032,         43P   4303
-0.000318189415,-0.001718555534,0.00044351727,-0.000324115526,        43P   4304
-0.001719909352,0.000443509599,-0.000329385499,-0.001721926394,       43P   4305
0.000443501396,-0.000333090708,-0.001716839137,0.00044349212,         43P   4306
-0.00033780128,-0.001710280976,0.000443478362,-0.000348943845,        43P   4307
-0.0017187282,0.000443458641,-0.000356043551,-0.001707953086,         43P   4308
0.000443431196,-0.000366104076,-0.001705922914,0.000443400229,        43P   4309
-0.000376573304,-0.001713755884,0.000443365996,-0.000385428923,       43P   4310
-0.001703759933,0.000443328756,-0.000392933058,-0.001703706701,       43P   4311
0.000443302096,-0.000396526148,-0.001704484384,0.00044328835,         43P   4312
0.000396526148,-0.001704484384,0.000451530357,0.000395425934,         43P   4313
-0.001705380905,0.000451538987,0.000390636919,-0.001703858403,        43P   4314
0.000451556027,0.0003891547,-0.001704020871,0.000451580889,           43P   4315
0.000384780165,-0.001707448385,0.000451605013,0.000381725113,         43P   4316
-0.001709271339,0.000451628361,0.00037757564,-0.001711320538,         43P   4317
0.000451650891,0.000372008268,-0.001706937885,0.000451679789,         43P   4318
0.000365968714,-0.001713022494,0.00045171367,0.000357983364,          43P   4319
-0.001713192728,0.000451750424,0.000350344448,-0.001715661561,        43P   4320
0.000451782955,0.000342342151,-0.001717092483,0.000451810945,         43P   4321
0.000334337149,-0.001717654847,0.000451832997,0.000326798763,         43P   4322
-0.001718803639,0.000451849603,0.000320854175,-0.001724273471,        43P   4323
0.00045186183,0.000313247192,-0.00172238223,0.000451870837,           43P   4324
0.000306189624,-0.001723823695,0.000451876928,0.00029920818,          43P   4325
-0.001725464464,0.000451880406,0.000292619894,-0.001728621973,        43P   4326
0.000451881575,0.000285221301,-0.001729182009,0.000451880739,         43P   4327
0.000278312962,-0.001728550458,0.0004518782,0.000270539578,           43P   4328
-0.001728133114,0.000451874263,0.000264822636,-0.001732027101,        43P   4329
0.000451869231,0.000257498835,-0.001735136254,0.000451863408,         43P   4330
0.000250839967,-0.001731247676,0.000451857096,0.000243870491,         43P   4331
-0.001729744003,0.000451850601,0.00023816313,-0.001733292518,         43P   4332
0.000451845287,0.000232932107,-0.001732036031,0.000451841247,         43P   4333
0.000230192934,-0.001734288542,0.000451838361,0.000227092354,         43P   4334
-0.001736360661,0.000451835657,0.000222279031,-0.001735807423,        43P   4335
0.000451832351,0.000216274393,-0.00173501662,0.000451828863,          43P   4336
0.000206616808,-0.001737645772,0.00045182454,0.000197780265,          43P   4337
-0.001740540472,0.000451821933,0.000188212516,-0.001742677934,        43P   4338
0.000451820717,0.000181086763,-0.001741831059,0.000451820418,         43P   4339
0.000173675561,-0.001739451631,0.000451820652,0.000166996265,         43P   4340
-0.001743278052,0.000451821336,0.000160596726,-0.001744933658,        43P   4341
0.000451822389,0.00015384469,-0.001738208458,0.000451823731,          43P   4342
0.000146900893,-0.001741966651,0.000451825278,0.000140924151,         43P   4343
-0.001745334646,0.000451826951,0.000133101445,-0.001745217001,        43P   4344
0.000451828667,0.000126434996,-0.001744999057,0.000451830345,         43P   4345
0.000118646006,-0.001743115622,0.000451831904,0.000112014963,         43P   4346
-0.001747114435,0.000451833276,0.000109343345,-0.001754522736,        43P   4347
0.000451834369,0.000098594656,-0.001750228048,0.000451835201,         43P   4348
0.000093891116,-0.001747571518,0.000451835785,0.000085318387,         43P   4349
-0.001748802823,0.00045183615,0.000078466429,-0.00174869907,          43P   4350
0.000451836323,0.000068454131,-0.001751957059,0.000451836332,         43P   4351
0.000058860903,-0.001750066669,0.000451836063,0.000049100538,         43P   4352
-0.001750223319,0.000451835624,0.000041687403,-0.001751219823,        43P   4353
0.000451835236,0.000034487377,-0.001750088676,0.000451834817,         43P   4354
0.000026905683,-0.001748877345,0.000451834394,0.000020629178,         43P   4355
-0.001754757517,0.000451833993,0.000013509463,-0.001754132144,        43P   4356
0.000451833641,0.000007367939,-0.001749149756,0.000451833366,         43P   4357
0.000000127762,-0.001750079062,0.000451833196,-0.000006975085,        43P   4358
-0.00174903261,0.000451833152,-0.000013276582,-0.001745412537,        43P   4359
0.000451833206,-0.00002052844,-0.001748158994,0.000451833339,         43P   4360
-0.000029568814,-0.001743469321,0.000451833593,-0.00004091318,        43P   4361
-0.001746777355,0.000451834009,-0.000054336561,-0.001751049375,       43P   4362
0.000451834506,-0.000066129236,-0.001749688689,0.000451834788,        43P   4363
-0.00007513082,-0.001747023084,0.000451834857,-0.000081843912,        43P   4364
-0.001753740297,0.00045183481,-0.000087459978,-0.001748033156,        43P   4365
0.000451834646,-0.000094238656,-0.001745581708,0.000451834343,        43P   4366
-0.000100965981,-0.001751263999,0.000451833884,-0.000107713838,       43P   4367
-0.001748799313,0.000451833255,-0.000112827852,-0.001743878283,       43P   4368
0.000451832445,-0.000120499948,-0.001747352963,0.000451831513,        43P   4369
-0.000126573653,-0.001744164208,0.000451830499,-0.000133240712,       43P   4370
-0.001742320573,0.000451829456,-0.000140067704,-0.001743902203,       43P   4371
0.000451828433,-0.000149206611,-0.001742596834,0.000451827164,        43P   4372
-0.000157688072,-0.001738720287,0.000451826141,-0.000166945307,       43P   4373
-0.001739106509,0.000451825567,-0.000173667745,-0.001741370608,       43P   4374
0.000451825411,-0.000180289451,-0.001738896885,0.000451825582,        43P   4375
-0.000186680886,-0.001735918982,0.000451826129,-0.000193482034,       43P   4376
-0.001739411302,0.000451827105,-0.00019963104,-0.001739778392,        43P   4377
0.00045182856,-0.000207061,-0.001734610122,0.000451830544,            43P   4378
-0.000213021402,-0.001738440041,0.000451833107,-0.000220037326,       43P   4379
-0.001739034641,0.000451836296,-0.000226502481,-0.001735225695,       43P   4380
0.000451839926,-0.000233191661,-0.001736182708,0.000451843812,        43P   4381
-0.000242202811,-0.001737258347,0.000451849092,-0.000253343682,       43P   4382
-0.001733998308,0.00045185541,-0.000264186066,-0.001731049878,        43P   4383
0.00045186012,-0.000273412735,-0.001732594263,0.000451862184,         43P   4384
-0.000279173631,-0.001727547888,0.000451862694,-0.00028596333,        43P   4385
-0.001727405045,0.000451861981,-0.000292487946,-0.001724900382,       43P   4386
0.000451859861,-0.000299041172,-0.00172392797,0.000451856148,         43P   4387
-0.000305492206,-0.001720406752,0.000451850658,-0.000312259007,       43P   4388
-0.001722537206,0.000451843205,-0.000318559211,-0.001720551707,       43P   4389
0.000451834228,-0.000324476243,-0.001721838092,0.000451824046,        43P   4390
-0.000329735555,-0.001723783184,0.000451813158,-0.000333427909,       43P   4391
-0.00171861469,0.000451800844,-0.000338118504,-0.001711936205,        43P   4392
0.000451782581,-0.000349230941,-0.001720211198,0.000451756404,        43P   4393
-0.000356286762,-0.001709196709,0.000451719973,-0.000366296198,       43P   4394
-0.001706896689,0.000451678867,-0.000376707653,-0.001714431556,       43P   4395
0.000451633426,-0.000385499341,-0.001704111472,0.000451583993,        43P   4396
-0.000392957098,-0.001703826279,0.000451548603,-0.000396526148,       43P   4397
-0.001704484384,0.000451530357,0.000396526148,-0.001704484384,        43P   4398
0.00045892218,0.000395400512,-0.001705256757,0.000458917391,          43P   4399
0.000390561386,-0.001703489103,0.000458907933,0.000389006334,         43P   4400
-0.001703293839,0.000458894135,0.000384561433,-0.001706374187,        43P   4401
0.000458880746,0.000381438611,-0.001707861109,0.000458867788,         43P   4402
0.000377224099,-0.001709585981,0.000458855283,0.000371573824,         43P   4403
-0.001704787252,0.000458839245,0.000365438126,-0.001710383866,        43P   4404
0.00045882044,0.000357350437,-0.001710024414,0.000458800042,          43P   4405
0.000349623272,-0.001712024014,0.000458781987,0.000341547874,         43P   4406
-0.001713050706,0.000458766452,0.000333488634,-0.001713294031,        43P   4407
0.000458754214,0.000325913222,-0.001714201888,0.000458744997,         43P   4408
0.000319945267,-0.001719493643,0.000458738211,0.000312325662,         43P   4409
-0.001717470423,0.000458733212,0.000305265206,-0.001718821668,        43P   4410
0.000458729832,0.0002982896,-0.001720409638,0.000458727901,           43P   4411
0.00029171487,-0.001723547427,0.000458727252,0.000284336542,          43P   4412
-0.001724116485,0.000458727716,0.000277454168,-0.001723518357,        43P   4413
0.000458729125,0.000269711441,-0.001723154499,0.00045873131,          43P   4414
0.000264028838,-0.001727117694,0.000458734103,0.000256742052,         43P   4415
-0.001730307439,0.000458737335,0.000250121862,-0.001726506497,        43P   4416
0.000458740838,0.000243191722,-0.001725093165,0.000458744443,         43P   4417
0.000237516849,-0.001728715602,0.000458747392,0.000232311135,         43P   4418
-0.001727515265,0.000458749634,0.000229590478,-0.001729807853,        43P   4419
0.000458751236,0.000226507822,-0.00173191747,0.000458752737,          43P   4420
0.00022171739,-0.00173140997,0.000458754572,0.00021573923,            43P   4421
-0.001730667165,0.000458756508,0.000206119855,-0.001733355232,        43P   4422
0.000458758907,0.000197315862,-0.001736284453,0.000458760354,         43P   4423
0.00018777604,-0.001738436701,0.000458761029,0.00018066918,           43P   4424
-0.001737592214,0.000458761195,0.000173275079,-0.001735207636,        43P   4425
0.000458761065,0.000166611351,-0.001739022532,0.000458760685,         43P   4426
0.000160226105,-0.001740661406,0.000458760101,0.000153487348,         43P   4427
-0.001733915431,0.000458759356,0.000146556076,-0.00173764997,         43P   4428
0.000458758497,0.000140591362,-0.001740992596,0.000458757569,         43P   4429
0.000132780447,-0.001740849033,0.000458756616,0.000126125813,         43P   4430
-0.001740605786,0.000458755685,0.000118348918,-0.001738698828,        43P   4431
0.00045875482,0.000111730645,-0.001742676848,0.000458754059,          43P   4432
0.000109072758,-0.001750068404,0.000458753452,0.000098338732,         43P   4433
-0.001745760784,0.00045875299,0.00009365059,-0.001743094923,          43P   4434
0.000458752666,0.000085093936,-0.001744320109,0.000458752463,         43P   4435
0.000078258671,-0.001744213069,0.000458752368,0.000068269377,         43P   4436
-0.001747469935,0.000458752363,0.000058700158,-0.001745582541,        43P   4437
0.000458752512,0.000048964571,-0.001745744767,0.000458752756,         43P   4438
0.000041570347,-0.001746746358,0.000458752971,0.000034389501,         43P   4439
-0.001745620819,0.000458753203,0.000026827197,-0.001744415231,        43P   4440
0.000458753438,0.000020570234,-0.001750300895,0.000458753661,         43P   4441
0.000013470155,-0.001749680381,0.000458753856,0.000007348304,         43P   4442
-0.001744701832,0.000458754009,0.000000127448,-0.001745633532,        43P   4443
0.000458754103,-0.000006956479,-0.001744587745,0.000458754127,        43P   4444
-0.000013239481,-0.001740966994,0.000458754097,-0.000020472967,       43P   4445
-0.001743711718,0.000458754024,-0.000029489045,-0.001739018703,       43P   4446
0.000458753883,-0.000040803477,-0.001742321328,0.000458753652,        43P   4447
-0.000054191838,-0.001746587135,0.000458753376,-0.00006595625,        43P   4448
-0.001745223373,0.000458753219,-0.000074935877,-0.001742557691,       43P   4449
0.000458753181,-0.000081632855,-0.001749276318,0.000458753207,        43P   4450
-0.000087233183,-0.001743572346,0.000458753298,-0.000093996526,       43P   4451
-0.001741126101,0.000458753466,-0.000100708944,-0.00174681591,        43P   4452
0.000458753721,-0.000107442517,-0.00174436122,0.00045875407,          43P   4453
-0.000112542874,-0.001739452831,0.00045875452,-0.000120201762,        43P   4454
-0.001742941953,0.000458755037,-0.000126262389,-0.001739768866,       43P   4455
0.0004587556,-0.000132916341,-0.001737941396,0.000458756179,          43P   4456
-0.000139730041,-0.001739538962,0.000458756747,-0.000148850765,       43P   4457
-0.001738253564,0.000458757451,-0.000157313036,-0.001734393619,       43P   4458
0.000458758018,-0.000166549442,-0.001734790164,0.000458758337,        43P   4459
-0.000173255281,-0.001737058138,0.000458758424,-0.000179859252,       43P   4460
-0.001734583697,0.000458758329,-0.000186231657,-0.001731599753,       43P   4461
0.000458758025,-0.000193012322,-0.001735079984,0.000458757484,        43P   4462
-0.000199139235,-0.001735428207,0.000458756676,-0.000206545332,       43P   4463
-0.001730233567,0.000458755575,-0.000212479971,-0.001734028919,       43P   4464
0.000458754152,-0.000219468079,-0.001734580061,0.000458752382,        43P   4465
-0.000225903997,-0.001730721441,0.000458750368,-0.000232563112,       43P   4466
-0.001731625162,0.000458748211,-0.000241533902,-0.001732628446,       43P   4467
0.000458745281,-0.000252625364,-0.001729282135,0.000458741774,        43P   4468
-0.000263423881,-0.001726270616,0.00045873916,-0.00027262127,         43P   4469
-0.001727789012,0.000458738015,-0.000278363736,-0.00172273803,        43P   4470
0.000458737732,-0.000285139157,-0.001722608109,0.000458738127,        43P   4471
-0.000291654269,-0.001720136537,0.000458739304,-0.000298203388,       43P   4472
-0.00171922003,0.000458741364,-0.000304656336,-0.001715780175,        43P   4473
0.000458744412,-0.000311431692,-0.001718020092,0.000458748548,        43P   4474
-0.000317746686,-0.001716165675,0.00045875353,-0.00032368367,         43P   4475
-0.001717600224,0.000458759181,-0.000328966405,-0.001719703407,       43P   4476
0.000458765224,-0.000332687003,-0.001714713407,0.000458772059,        43P   4477
-0.000337421492,-0.001708299302,0.000458782194,-0.000348600129,       43P   4478
-0.001716952724,0.000458796723,-0.000355752373,-0.001706464193,       43P   4479
0.000458816942,-0.000365874064,-0.001704757092,0.000458839757,        43P   4480
-0.000376412458,-0.001712946955,0.000458864977,-0.000385344616,       43P   4481
-0.001703339063,0.000458892412,-0.000392904275,-0.00170356354,        43P   4482
0.000458912053,-0.000396526148,-0.001704484384,0.00045892218,         43P   4483
0.000396526148,-0.001704484384,0.000472264088,0.000395410669,         43P   4484
-0.001705306361,0.000472270352,0.000390591565,-0.001703636658,        43P   4485
0.000472282722,0.000389065614,-0.001703584327,0.000472300769,         43P   4486
0.000384648829,-0.001706803387,0.000472318281,0.000381553084,         43P   4487
-0.001708424572,0.000472335229,0.000377364559,-0.00171027903,         43P   4488
0.000472351584,0.000371747408,-0.001705646546,0.000472372562,         43P   4489
0.000365650124,-0.00171143814,0.000472397156,0.000357603325,          43P   4490
-0.001711290325,0.000472423836,0.00034991142,-0.00171347741,          43P   4491
0.000472447451,0.00034186523,-0.001714665613,0.000472467769,          43P   4492
0.000333827661,-0.001715036411,0.000472483776,0.000326267043,         43P   4493
-0.001716040535,0.000472495831,0.000320308425,-0.001721403441,        43P   4494
0.000472504707,0.000312693863,-0.001719432954,0.000472511245,         43P   4495
0.00030563456,-0.001720820247,0.000472515666,0.000298656622,          43P   4496
-0.001722429313,0.000472518191,0.000292076476,-0.001725574981,        43P   4497
0.00047251904,0.000284690051,-0.001726140434,0.000472518433,          43P   4498
0.000277797303,-0.001725528952,0.00047251659,0.000270042326,          43P   4499
-0.001725143723,0.000472513732,0.000264346003,-0.001729079266,        43P   4500
0.000472510079,0.000257044427,-0.00173223681,0.000472505852,          43P   4501
0.000250408784,-0.001728400853,0.000472501271,0.000243462927,         43P   4502
-0.001726951424,0.000472496555,0.000237775073,-0.001730544326,        43P   4503
0.000472492698,0.000232559247,-0.001729321554,0.000472489766,         43P   4504
0.000229831192,-0.001731598129,0.000472487671,0.000226741374,         43P   4505
-0.001733692764,0.000472485708,0.000221941796,-0.001733166989,        43P   4506
0.000472483308,0.000215953056,-0.001732405006,0.000472480776,         43P   4507
0.000206318414,-0.001735069533,0.000472477638,0.000197501416,         43P   4508
-0.001737984961,0.000472475746,0.000187950435,-0.001740131301,        43P   4509
0.000472474862,0.000180836027,-0.00173928586,0.000472474646,          43P   4510
0.000173435093,-0.00173690334,0.000472474815,0.000166765145,          43P   4511
-0.001740722841,0.000472475312,0.000160374188,-0.0017423684,          43P   4512
0.000472476076,0.000153630125,-0.001735630726,0.00047247705,          43P   4513
0.000146693849,-0.001739374716,0.000472478174,0.000140724329,         43P   4514
-0.001742727478,0.000472479388,0.000132908703,-0.001742594271,        43P   4515
0.000472480634,0.000126249348,-0.001742361134,0.000472481852,         43P   4516
0.000118467621,-0.001740463574,0.000472482983,0.000111844246,         43P   4517
-0.001744449902,0.000472483979,0.000109180872,-0.001751848149,        43P   4518
0.000472484773,0.000098440988,-0.001747545696,0.000472485376,         43P   4519
0.000093746693,-0.001744883563,0.000472485801,0.000085183616,         43P   4520
-0.001746111194,0.000472486066,0.000078341682,-0.001746005467,        43P   4521
0.000472486191,0.000068343196,-0.001749262782,0.000472486197,         43P   4522
0.000058764384,-0.001747374191,0.000472486002,0.000049018897,         43P   4523
-0.001747534189,0.000472485683,0.000041617117,-0.001748533748,        43P   4524
0.000472485402,0.000034428608,-0.001747405968,0.000472485098,         43P   4525
0.000026858556,-0.001746198085,0.000472484791,0.000020593786,         43P   4526
-0.001752081555,0.0004724845,0.000013485861,-0.001751459099,          43P   4527
0.000472484244,0.000007356149,-0.001746479016,0.000472484044,         43P   4528
0.000000127573,-0.00174740976,0.000472483921,-0.000006963913,         43P   4529
-0.001746363707,0.000472483889,-0.000013254305,-0.001742743227,       43P   4530
0.000472483928,-0.000020495132,-0.001745488644,0.000472484025,        43P   4531
-0.000029520917,-0.001740796964,0.000472484209,-0.000040847309,       43P   4532
-0.00174410175,0.000472484511,-0.000054249663,-0.00174837004,         43P   4533
0.000472484872,-0.000066025368,-0.001747007507,0.000472485077,        43P   4534
-0.000075013767,-0.001744341855,0.000472485127,-0.000081717184,       43P   4535
-0.001751059917,0.000472485093,-0.0000873238,-0.001745354679,         43P   4536
0.000472484973,-0.00009409327,-0.001742906356,0.000472484754,         43P   4537
-0.000100811644,-0.001748593161,0.00047248442,-0.000107550925,        43P   4538
-0.001746134477,0.000472483964,-0.000112656738,-0.001741221037,       43P   4539
0.000472483376,-0.000120320903,-0.001744704388,0.000472482699,        43P   4540
-0.000126386755,-0.001741525041,0.000472481964,-0.000133045945,       43P   4541
-0.001739691113,0.000472481206,-0.000139864955,-0.001741282311,       43P   4542
0.000472480463,-0.000148992944,-0.001739988933,0.000472479543,        43P   4543
-0.000157462883,-0.001736122355,0.0004724788,-0.000166707612,         43P   4544
-0.001736514775,0.000472478383,-0.000173420082,-0.001738781202,       43P   4545
0.00047247827,-0.00018003114,-0.001736307047,0.000472478394,          43P   4546
-0.000186411148,-0.001733325517,0.000472478791,-0.000193199997,       43P   4547
-0.001736810578,0.0004724795,-0.000199335738,-0.00173716634,          43P   4548
0.000472480556,-0.000206751369,-0.001731982236,0.000472481996,        43P   4549
-0.000212696302,-0.001735791399,0.000472483856,-0.000219695524,       43P   4550
-0.001736359905,0.000472486172,-0.000226143123,-0.001732521132,       43P   4551
0.000472488806,-0.000232814251,-0.001733446146,0.000472491628,        43P   4552
-0.000241801167,-0.00173447834,0.00047249546,-0.000252912371,         43P   4553
-0.0017311665,0.000472500046,-0.000263728415,-0.001728180188,         43P   4554
0.000472503466,-0.000272937503,-0.001729708968,0.000472504963,        43P   4555
-0.000278687332,-0.001724659827,0.000472505334,-0.000285468458,       43P   4556
-0.001724524743,0.000472504816,-0.000291987368,-0.001722039949,       43P   4557
0.000472503277,-0.000298538128,-0.001721101105,0.000472500582,        43P   4558
-0.000304990311,-0.001717628741,0.000472496597,-0.000311762249,       43P   4559
-0.001719824922,0.000472491186,-0.000318071334,-0.00171791813,        43P   4560
0.000472484671,-0.000324000345,-0.00171929348,0.000472477279,         43P   4561
-0.000329273721,-0.001721333497,0.000472469375,-0.000332983035,       43P   4562
-0.001716272179,0.000472460436,-0.000337699986,-0.00170975244,        43P   4563
0.00047244718,-0.000348852172,-0.001718254659,0.000472428177,         43P   4564
-0.00035596589,-0.00170755598,0.000472401732,-0.000366042729,         43P   4565
-0.001705611976,0.000472371892,-0.000376530404,-0.001713540133,       43P   4566
0.000472338906,-0.000385406437,-0.001703647682,0.000472303022,        43P   4567
-0.000392925381,-0.001703668518,0.000472277333,-0.000396526148,       43P   4568
-0.001704484384,0.000472264088,0.000396526148,-0.001704484384,        43P   4569
0.000483754891,0.000395432575,-0.001705413336,0.000483753732,         43P   4570
0.00039065665,-0.001703954875,0.000483751445,0.000389193457,          43P   4571
-0.001704210793,0.000483748108,0.000384837305,-0.001707728997,        43P   4572
0.00048374487,0.000381799955,-0.001709639732,0.000483741736,          43P   4573
0.000377667473,-0.001711773655,0.000483738712,0.000372121757,         43P   4574
-0.001707499694,0.000483734833,0.000366107319,-0.001713711781,        43P   4575
0.000483730285,0.000358148703,-0.001714020384,0.000483725352,         43P   4576
0.00035053284,-0.001716611794,0.000483720985,0.000342549639,          43P   4577
-0.001718148313,0.000483717228,0.000334558805,-0.001718794019,        43P   4578
0.000483714268,0.000327030093,-0.001720005751,0.000483712039,         43P   4579
0.000321091608,-0.001725522102,0.000483710398,0.000313487923,         43P   4580
-0.001723665338,0.000483709189,0.000306431109,-0.00172513037,         43P   4581
0.000483708371,0.00029944814,-0.001726784932,0.000483707904,          43P   4582
0.000292856313,-0.001729947592,0.000483707747,0.000285452426,         43P   4583
-0.001730505272,0.00048370786,0.000278537304,-0.00172986499,          43P   4584
0.0004837082,0.000270755912,-0.001729433674,0.000483708729,           43P   4585
0.000265029999,-0.001733309581,0.000483709404,0.000257696529,         43P   4586
-0.001736397682,0.000483710186,0.000251027557,-0.00173248621,         43P   4587
0.000483711033,0.000244047805,-0.001730958937,0.000483711905,         43P   4588
0.000238331958,-0.001734488143,0.000483712618,0.000233094323,         43P   4589
-0.001733216987,0.00048371316,0.000230350313,-0.001735459028,         43P   4590
0.000483713548,0.000227245051,-0.001737521352,0.000483713911,         43P   4591
0.000222425748,-0.001736956166,0.000483714355,0.000216414193,         43P   4592
-0.001736152824,0.000483714823,0.000206746627,-0.001738766587,        43P   4593
0.000483715403,0.000197901581,-0.001741652268,0.000483715753,         43P   4594
0.000188326537,-0.001743785867,0.000483715916,0.000181195848,         43P   4595
-0.001742938369,0.000483715956,0.000173780179,-0.001740560287,        43P   4596
0.000483715925,0.000167096816,-0.001744389717,0.000483715833,         43P   4597
0.000160693543,-0.001746049694,0.000483715692,0.000153938038,         43P   4598
-0.001739329921,0.000483715512,0.00014699097,-0.001743094294,         43P   4599
0.000483715304,0.000141011086,-0.001746468916,0.000483715079,         43P   4600
0.000133185299,-0.001746358042,0.000483714849,0.000126515764,         43P   4601
-0.001746146708,0.000483714624,0.000118723613,-0.001744269417,        43P   4602
0.000483714415,0.000112089235,-0.001748273662,0.00048371423,          43P   4603
0.000109414031,-0.001755686338,0.000483714084,0.000098661511,         43P   4604
-0.001751395028,0.000483713972,0.000093953949,-0.001748740936,        43P   4605
0.000483713894,0.00008537702,-0.001749973838,0.000483713845,          43P   4606
0.000078520701,-0.001749870944,0.000483713821,0.000068502394,         43P   4607
-0.001753129227,0.00048371382,0.000058902894,-0.001751238055,         43P   4608
0.000483713856,0.000049136057,-0.001751393247,0.000483713915,         43P   4609
0.000041717981,-0.001752388422,0.000483713967,0.000034512946,         43P   4610
-0.001751255811,0.000483714024,0.000026926186,-0.00175004298,         43P   4611
0.00048371408,0.000020644576,-0.001755921716,0.000483714134,          43P   4612
0.000013519731,-0.001755295075,0.000483714181,0.000007373069,         43P   4613
-0.001750311684,0.000483714218,0.000000127843,-0.001751240365,        43P   4614
0.000483714241,-0.000006979945,-0.001750193738,0.000483714247,        43P   4615
-0.000013286274,-0.001746573843,0.00048371424,-0.000020542931,        43P   4616
-0.001749320753,0.000483714222,-0.000029589653,-0.001744631953,       43P   4617
0.000483714188,-0.000040941838,-0.001747941399,0.000483714132,        43P   4618
-0.000054374367,-0.001752215043,0.000483714065,-0.000066174425,       43P   4619
-0.00175085516,0.000483714027,-0.000075181745,-0.001748189575,        43P   4620
0.000483714018,-0.000081899047,-0.001754906418,0.000483714025,        43P   4621
-0.000087519224,-0.001749198449,0.000483714047,-0.000094301908,       43P   4622
-0.001746745643,0.000483714087,-0.000101033126,-0.00175242597,        43P   4623
0.000483714149,-0.000107784715,-0.001749958672,0.000483714233,        43P   4624
-0.000112902297,-0.001745034341,0.000483714342,-0.000120577843,       43P   4625
-0.001748505247,0.000483714467,-0.000126654964,-0.001745312399,       43P   4626
0.000483714603,-0.000133325447,-0.001743464542,0.000483714743,        43P   4627
-0.000140155911,-0.001745042009,0.000483714881,-0.000149299568,       43P   4628
-0.001743731423,0.000483715051,-0.000157786042,-0.001739850539,       43P   4629
0.000483715188,-0.000167048718,-0.001740234064,0.000483715265,        43P   4630
-0.000173775492,-0.001742497151,0.000483715286,-0.000180401832,       43P   4631
-0.001740023616,0.000483715263,-0.000186798238,-0.00173704729,        43P   4632
0.00048371519,-0.000193604736,-0.001740542769,0.000483715059,         43P   4633
-0.000199759514,-0.001740914787,0.000483714864,-0.000207195707,       43P   4634
-0.001735753406,0.000483714597,-0.00021316284,-0.001739592355,        43P   4635
0.000483714253,-0.00022018603,-0.001740198307,0.000483713825,         43P   4636
-0.000226658822,-0.001736402337,0.000483713338,-0.000233355856,       43P   4637
-0.001737373272,0.000483712816,-0.00024237755,-0.001738467812,        43P   4638
0.000483712108,-0.000253531327,-0.00173523031,0.000483711259,         43P   4639
-0.000264385171,-0.001732298361,0.000483710627,-0.000273619488,       43P   4640
-0.001733849534,0.00048371035,-0.000279385199,-0.001728804363,        43P   4641
0.000483710282,-0.000286178628,-0.001728658145,0.000483710377,        43P   4642
-0.000292705726,-0.001726144838,0.000483710662,-0.000299260025,       43P   4643
-0.001725157822,0.00048371116,-0.000305710559,-0.001721615349,        43P   4644
0.000483711897,-0.000312475126,-0.001723717208,0.000483712898,        43P   4645
-0.000318771466,-0.001721697466,0.000483714103,-0.000324683286,       43P   4646
-0.001722945146,0.000483715469,-0.000329936479,-0.00172484894,        43P   4647
0.000483716931,-0.000333621456,-0.001719633819,0.000483718584,        43P   4648
-0.000338300584,-0.00171288627,0.000483721035,-0.000349395727,        43P   4649
-0.001721062406,0.000483724549,-0.00035642636,-0.001709910522,        43P   4650
0.000483729439,-0.000366406472,-0.001707455614,0.000483734957,        43P   4651
-0.000376784767,-0.001714819377,0.000483741056,-0.00038553976,        43P   4652
-0.001704313248,0.000483747691,-0.000392970897,-0.001703894915,       43P   4653
0.000483752442,-0.000396526148,-0.001704484384,0.000483754891,        43P   4654
0.000396526148,-0.001704484384,0.000497881341,0.000395419591,         43P   4655
-0.00170534993,0.000497882115,0.000390618073,-0.001703766264,         43P   4656
0.000497883643,0.000389117683,-0.001703839479,0.000497885873,         43P   4657
0.000384725592,-0.001707180376,0.000497888037,0.000381653631,         43P   4658
-0.00170891949,0.000497890132,0.000377487932,-0.00171088777,          43P   4659
0.000497892152,0.000371899875,-0.001706401308,0.000497894745,         43P   4660
0.000365836333,-0.001712364163,0.000497897784,0.00035782545,          43P   4661
-0.001712402242,0.00049790108,0.000350164516,-0.001714754002,         43P   4662
0.000497903998,0.000342143981,-0.00171608407,0.000497906509,          43P   4663
0.000334125446,-0.001716566834,0.000497908487,0.000326577823,         43P   4664
-0.001717655514,0.000497909977,0.000320627405,-0.001723080916,        43P   4665
0.000497911073,0.000313017273,-0.001721156747,0.000497911881,         43P   4666
0.000305958984,-0.001722575701,0.000497912428,0.000298978996,         43P   4667
-0.001724203298,0.00049791274,0.000292394093,-0.001727355886,         43P   4668
0.000497912845,0.000285000556,-0.001727918173,0.00049791277,          43P   4669
0.000278098695,-0.001727294961,0.000497912542,0.00027033296,          43P   4670
-0.001726890962,0.000497912189,0.000264624585,-0.001730802216,        43P   4671
0.000497911737,0.00025731002,-0.001733931477,0.000497911215,          43P   4672
0.000250660802,-0.001730064764,0.000497910649,0.00024370114,          43P   4673
-0.00172858363,0.000497910066,0.000238001885,-0.001732150589,         43P   4674
0.00049790959,0.000232777176,-0.001730908111,0.000497909227,          43P   4675
0.000230042623,-0.001733170621,0.000497908968,0.000226946515,         43P   4676
-0.001735252096,0.000497908726,0.000222138903,-0.001734710269,        43P   4677
0.000497908429,0.000216140871,-0.001733931441,0.000497908116,         43P   4678
0.000206492819,-0.001736575293,0.000497907729,0.000197664398,         43P   4679
-0.001739478606,0.000497907495,0.000188103616,-0.001741619757,        43P   4680
0.000497907386,0.000180982577,-0.001740773478,0.000497907359,         43P   4681
0.000173575642,-0.001738392765,0.00049790738,0.00016690023,           43P   4682
-0.00174221631,0.000497907441,0.000160504257,-0.001743867741,         43P   4683
0.000497907536,0.000153755534,-0.001737137358,0.000497907656,         43P   4684
0.000146814862,-0.00174088965,0.000497907795,0.000140841121,          43P   4685
-0.001744251315,0.000497907945,0.000133021357,-0.001744127204,        43P   4686
0.000497908099,0.000126357856,-0.001743902947,0.000497908249,         43P   4687
0.000118571883,-0.001742013643,0.000497908389,0.000111944027,         43P   4688
-0.001746007268,0.000497908512,0.000109275834,-0.001753411391,        43P   4689
0.00049790861,0.000098530804,-0.001749113477,0.000497908685,          43P   4690
0.000093831106,-0.001746454619,0.000497908737,0.000085262387,         43P   4691
-0.001747684397,0.00049790877,0.000078414594,-0.001747579824,         43P   4692
0.000497908786,0.000068408035,-0.001750837533,0.000497908786,         43P   4693
0.000058820797,-0.001748947891,0.000497908762,0.000049066615,         43P   4694
-0.001749105931,0.000497908723,0.000041658198,-0.001750103705,        43P   4695
0.000497908688,0.000034462958,-0.001748973957,0.00049790865,          43P   4696
0.000026886101,-0.001747764059,0.000497908613,0.000020614472,         43P   4697
-0.001753645601,0.000497908577,0.000013499656,-0.00175302144,         43P   4698
0.000497908545,0.00000736304,-0.00174804001,0.00049790852,            43P   4699
0.000000127683,-0.001748969914,0.000497908505,-0.000006970442,        43P   4700
-0.001747923627,0.000497908501,-0.000013267325,-0.001744303385,       43P   4701
0.000497908506,-0.0000205146,-0.00174704941,0.000497908518,           43P   4702
-0.000029548912,-0.001742358903,0.000497908541,-0.00004088581,        43P   4703
-0.001745665587,0.000497908578,-0.000054300453,-0.001749936057,       43P   4704
0.000497908623,-0.000066086077,-0.001748574604,0.000497908648,        43P   4705
-0.000075082182,-0.00174590898,0.000497908654,-0.000081791254,        43P   4706
-0.001752626545,0.00049790865,-0.000087403393,-0.001746920195,        43P   4707
0.000497908635,-0.000094178246,-0.001744470045,0.000497908608,        43P   4708
-0.000100901851,-0.001750154212,0.000497908567,-0.000107646144,       43P   4709
-0.00174769202,0.00049790851,-0.000112756751,-0.001742774144,         43P   4710
0.000497908438,-0.000120425551,-0.001746252427,0.000497908354,        43P   4711
-0.000126495993,-0.001743067581,0.000497908263,-0.000133159782,       43P   4712
-0.001741227979,0.00049790817,-0.000139983458,-0.001742813585,        43P   4713
0.000497908078,-0.000149117828,-0.001741513199,0.000497907964,        43P   4714
-0.000157594501,-0.001737640794,0.000497907872,-0.00016684654,        43P   4715
-0.001738029591,0.000497907821,-0.000173564836,-0.001740294657,       43P   4716
0.000497907807,-0.000180182118,-0.001737820755,0.000497907822,        43P   4717
-0.000186568805,-0.001734841345,0.000497907871,-0.000193364842,       43P   4718
-0.001738330649,0.000497907959,-0.000199508336,-0.001738693032,       43P   4719
0.000497908089,-0.000206932342,-0.001733518182,0.000497908267,        43P   4720
-0.000212886316,-0.001737339477,0.000497908497,-0.0002198953,         43P   4721
-0.001737923234,0.000497908783,-0.00022635316,-0.001734101895,        43P   4722
0.000497909109,-0.000233034839,-0.001735045611,0.000497909457,        43P   4723
-0.00024203592,-0.001736103198,0.000497909931,-0.000253164463,        43P   4724
-0.001732821635,0.000497910498,-0.000263995903,-0.001729857464,       43P   4725
0.00049791092,-0.000273215266,-0.001731395364,0.000497911105,         43P   4726
-0.000278971564,-0.00172634784,0.000497911151,-0.000285757701,        43P   4727
-0.001726208221,0.000497911087,-0.000292279945,-0.001723711815,       43P   4728
0.000497910897,-0.000298832147,-0.001722753351,0.000497910564,        43P   4729
-0.000305283658,-0.001719252432,0.000497910071,-0.000312052594,       43P   4730
-0.001721410197,0.000497909403,-0.000318356488,-0.001719457403,       43P   4731
0.000497908598,-0.000324278498,-0.001720780754,0.000497907684,        43P   4732
-0.000329543654,-0.001722765289,0.000497906708,-0.000333243055,       43P   4733
-0.00171764133,0.000497905603,-0.000337944601,-0.001711028807,        43P   4734
0.000497903965,-0.000349073555,-0.001719398217,0.000497901617,        43P   4735
-0.000356153433,-0.001708514953,0.000497898349,-0.000366190877,       43P   4736
-0.001706362864,0.000497894662,-0.000376634003,-0.001714061152,       43P   4737
0.000497890586,-0.000385460738,-0.001703918758,0.000497886152,        43P   4738
-0.000392943919,-0.001703760726,0.000497882977,-0.000396526148,       43P   4739
-0.001704484384,0.000497881341,0.000396526148,-0.001704484384,        43P   4740
0.000504869941,0.00039542573,-0.00170537991,0.000504874787,           43P   4741
0.000390636313,-0.001703855445,0.000504884357,0.000389153511,         43P   4742
-0.001704015047,0.00050489832,0.000384778413,-0.00170743978,          43P   4743
0.00050491187,0.000381722817,-0.001709260041,0.000504924982,          43P   4744
0.000377572824,-0.001711306643,0.000504937636,0.000372004788,         43P   4745
-0.001706920657,0.000504953866,0.000365964463,-0.001713001356,        43P   4746
0.000504972895,0.000357978294,-0.001713167347,0.000504993536,         43P   4747
0.00035033867,-0.001715632421,0.000505011807,0.000342335788,          43P   4748
-0.001717060104,0.000505027527,0.000334330351,-0.001717619912,        43P   4749
0.000505039912,0.000326791669,-0.001718766775,0.000505049239,         43P   4750
0.000320846894,-0.00172423518,0.000505056106,0.00031323981,           43P   4751
-0.001722342882,0.000505061164,0.000306182218,-0.001723783624,        43P   4752
0.000505064585,0.000299200821,-0.00172542397,0.000505066539,          43P   4753
0.000292612644,-0.001728581321,0.000505067195,0.000285214213,         43P   4754
-0.001729141429,0.000505066725,0.000278306082,-0.001728510146,        43P   4755
0.0005050653,0.000270532944,-0.001728093231,0.000505063088,           43P   4756
0.000264816277,-0.001731987772,0.000505060262,0.000257492773,         43P   4757
-0.001735097571,0.000505056992,0.000250834214,-0.001731209695,        43P   4758
0.000505053447,0.000243865053,-0.001729706745,0.000505049799,         43P   4759
0.000238157953,-0.001733255853,0.000505046815,0.000232927132,         43P   4760
-0.001731999815,0.000505044546,0.000230188108,-0.001734252647,        43P   4761
0.000505042925,0.000227087671,-0.001736325067,0.000505041406,         43P   4762
0.000222274532,-0.001735772195,0.000505039549,0.000216270106,         43P   4763
-0.001734981776,0.00050503759,0.000206612827,-0.001737611401,         43P   4764
0.000505035163,0.000197776545,-0.001740506377,0.000505033699,         43P   4765
0.00018820902,-0.001742643957,0.000505033015,0.000181083417,          43P   4766
-0.001741797102,0.000505032847,0.000173672353,-0.001739417633,        43P   4767
0.000505032979,0.000166993182,-0.001743243961,0.000505033363,         43P   4768
0.000160593757,-0.001744899433,0.000505033955,0.000153841827,         43P   4769
-0.001738174066,0.000505034708,0.000146898131,-0.00174193207,         43P   4770
0.000505035577,0.000140921485,-0.001745299862,0.000505036517,         43P   4771
0.000133098874,-0.00174518201,0.00050503748,0.00012643252,            43P   4772
-0.001744963863,0.000505038423,0.000118643626,-0.001743080239,        43P   4773
0.000505039298,0.000112012686,-0.001747078885,0.000505040069,         43P   4774
0.000109341177,-0.001754487053,0.000505040683,0.000098592606,         43P   4775
-0.001750192261,0.00050504115,0.00009388919,-0.001747535657,          43P   4776
0.000505041478,0.000085316589,-0.001748766912,0.000505041683,         43P   4777
0.000078464765,-0.001748663133,0.00050504178,0.000068452651,          43P   4778
-0.001751921113,0.000505041785,0.000058859615,-0.001750030747,        43P   4779
0.000505041634,0.000049099449,-0.001750187441,0.000505041387,         43P   4780
0.000041686465,-0.001751183986,0.00050504117,0.000034486593,          43P   4781
-0.001750052884,0.000505040934,0.000026905054,-0.001748841599,        43P   4782
0.000505040697,0.000020628706,-0.001754721815,0.000505040471,         43P   4783
0.000013509148,-0.001754096481,0.000505040274,0.000007367782,         43P   4784
-0.001749114124,0.000505040119,0.000000127759,-0.001750043449,        43P   4785
0.000505040024,-0.000006974936,-0.001748997002,0.000505039999,        43P   4786
-0.000013276285,-0.001745376924,0.00050504003,-0.000020527996,        43P   4787
-0.001748123367,0.000505040104,-0.000029568175,-0.001743433668,       43P   4788
0.000505040247,-0.000040912302,-0.001746741658,0.00050504048,         43P   4789
-0.000054335402,-0.001751013628,0.00050504076,-0.000066127851,        43P   4790
-0.001749652918,0.000505040918,-0.000075129258,-0.001746987312,       43P   4791
0.000505040957,-0.000081842222,-0.001753704536,0.000505040931,        43P   4792
-0.000087458161,-0.00174799742,0.000505040838,-0.000094236717,        43P   4793
-0.001745546014,0.000505040668,-0.000100963922,-0.001751228366,       43P   4794
0.00050504041,-0.000107711665,-0.00174876376,0.000505040057,          43P   4795
-0.00011282557,-0.001743842831,0.000505039602,-0.000120497559,        43P   4796
-0.001747317626,0.000505039079,-0.000126571159,-0.001744128997,       43P   4797
0.000505038509,-0.000133238113,-0.001742285492,0.000505037923,        43P   4798
-0.000140064999,-0.001743867249,0.000505037349,-0.00014920376,        43P   4799
-0.00174256204,0.000505036636,-0.000157685068,-0.001738685626,        43P   4800
0.000505036062,-0.000166942136,-0.00173907193,0.000505035739,         43P   4801
[truncated: 795,664 more chars]
